# Supplementary material for: An eDNA Survey of Plant Biodiversity in a Local Dam Within South Africa's Largest City
Source: Ecol Evol. 2025 Sep 28;15(10):e72196. doi: 10.1002/ece3.72196 (PMC12476927; doi:10.1002/ece3.72196)
Supplement: Supplementary file 3 — Table S3: ece372196‐sup‐0004‐TableS3.xlsx. [file ECE3-15-e72196-s006.xlsx]

## Sheet: Sheet1
Table S3: Summary of ASV BLAST results
ASV	NBCI-Accession	Percent-identity	e-value	Taxon
ASV_2	AM992646.2	98	3.82e-80	Eukaryota	Viridiplantae	Streptophyta	Streptophytina	Embryophyta	Tracheophyta	Euphyllophyta	Spermatophyta	Magnoliopsida	Mesangiospermae	Liliopsida	Petrosaviidae	Asparagales	Hyacinthaceae	Ornithogaloideae	Loncomelos	Loncomelos	narbonense							2061	1629	1645	2668	9165	9734	5069	1262	0	0	0	0	218	0	0	313	0	0	0	0
ASV_3	AM235121.1	98	3.82e-80	Eukaryota	Viridiplantae	Streptophyta	Streptophytina	Embryophyta	Tracheophyta	Euphyllophyta	Spermatophyta	Magnoliopsida	Mesangiospermae	eudicotyledons	Gunneridae	Pentapetalae	rosids	fabids	Malpighiales	Salicaceae	Saliceae	Salix	Salix	mucronata				0	0	0	0	0	0	0	0	0	0	0	0	11242	13831	0	0	727	0	0	0
ASV_4	Z77282.1	98	5.67e-78	Eukaryota	Viridiplantae	Streptophyta	Streptophytina	Embryophyta	Tracheophyta	Euphyllophyta	Spermatophyta	Magnoliopsida	Mesangiospermae	Liliopsida	Petrosaviidae	Asparagales	Iridaceae	Aristeoideae	Aristea	Aristea	glauca							0	0	0	0	0	0	0	0	0	0	0	0	0	0	0	0	0	0	11649	10829
ASV_5	AM992646.2	99	1.01e-73	Eukaryota	Viridiplantae	Streptophyta	Streptophytina	Embryophyta	Tracheophyta	Euphyllophyta	Spermatophyta	Magnoliopsida	Mesangiospermae	Liliopsida	Petrosaviidae	Asparagales	Hyacinthaceae	Ornithogaloideae	Loncomelos	Loncomelos	narbonense							0	0	0	0	4802	4527	2411	2186	0	0	5471	0	0	0	0	0	0	0	0	0
ASV_6	AM235135.1	98	3.82e-80	Eukaryota	Viridiplantae	Streptophyta	Streptophytina	Embryophyta	Tracheophyta	Euphyllophyta	Spermatophyta	Magnoliopsida	Mesangiospermae	eudicotyledons	Gunneridae	Pentapetalae	asterids	lamiids	Lamiales	Scrophulariaceae	Hemimerideae	Diclis	Diclis	reptans				129	2136	388	2577	3438	1448	4936	887	0	0	0	0	0	0	613	0	0	0	0	0
ASV_8	FN689364.1	99	8.99e-82	Eukaryota	Viridiplantae	Streptophyta	Streptophytina	Embryophyta	Tracheophyta	Euphyllophyta	Spermatophyta	Magnoliopsida	Mesangiospermae	eudicotyledons	Gunneridae	Pentapetalae	rosids	fabids	Rosales	Ulmaceae	Ulmus	Ulmus	minor					0	0	0	0	0	0	0	0	1638	9547	0	0	0	124	0	0	0	4334	0	0
ASV_9	AM992646.2	99	8.99e-82	Eukaryota	Viridiplantae	Streptophyta	Streptophytina	Embryophyta	Tracheophyta	Euphyllophyta	Spermatophyta	Magnoliopsida	Mesangiospermae	Liliopsida	Petrosaviidae	Asparagales	Hyacinthaceae	Ornithogaloideae	Loncomelos	Loncomelos	narbonense							894	466	506	814	1994	2812	1178	4029	0	0	0	0	0	0	350	96	0	0	0	0
ASV_10	AM992646.2	99	8.99e-82	Eukaryota	Viridiplantae	Streptophyta	Streptophytina	Embryophyta	Tracheophyta	Euphyllophyta	Spermatophyta	Magnoliopsida	Mesangiospermae	Liliopsida	Petrosaviidae	Asparagales	Hyacinthaceae	Ornithogaloideae	Loncomelos	Loncomelos	narbonense							758	447	595	855	2687	3682	1442	1396	0	0	0	0	0	0	0	86	0	0	0	0
ASV_12	FN689382.1	99	1.1e-80	Eukaryota	Viridiplantae	Streptophyta	Streptophytina	Embryophyta	Tracheophyta	Euphyllophyta	Spermatophyta	Magnoliopsida	Mesangiospermae	eudicotyledons	Gunneridae	Pentapetalae	rosids	fabids	Rosales	Rosaceae	Rosoideae	Rosoideae	incertae	sedis	Rubus	Rubus	caesius	0	0	0	0	0	0	0	0	0	0	0	0	0	0	0	0	0	0	4752	4945
ASV_13	AM992646.2	99	7.38e-83	Eukaryota	Viridiplantae	Streptophyta	Streptophytina	Embryophyta	Tracheophyta	Euphyllophyta	Spermatophyta	Magnoliopsida	Mesangiospermae	Liliopsida	Petrosaviidae	Asparagales	Hyacinthaceae	Ornithogaloideae	Loncomelos	Loncomelos	narbonense							603	425	439	591	2079	2375	1124	999	0	0	514	0	0	0	309	87	0	0	0	0
ASV_14	AM992646.2	98	4.66e-79	Eukaryota	Viridiplantae	Streptophyta	Streptophytina	Embryophyta	Tracheophyta	Euphyllophyta	Spermatophyta	Magnoliopsida	Mesangiospermae	Liliopsida	Petrosaviidae	Asparagales	Hyacinthaceae	Ornithogaloideae	Loncomelos	Loncomelos	narbonense							734	412	462	767	1591	2993	1299	1086	0	0	0	0	0	0	0	150	0	0	0	0
ASV_15	AM992646.2	99	7.38e-83	Eukaryota	Viridiplantae	Streptophyta	Streptophytina	Embryophyta	Tracheophyta	Euphyllophyta	Spermatophyta	Magnoliopsida	Mesangiospermae	Liliopsida	Petrosaviidae	Asparagales	Hyacinthaceae	Ornithogaloideae	Loncomelos	Loncomelos	narbonense							732	446	577	600	1532	2030	922	813	0	0	1350	0	0	0	0	79	0	0	0	0
ASV_16	AM992646.2	99	7.38e-83	Eukaryota	Viridiplantae	Streptophyta	Streptophytina	Embryophyta	Tracheophyta	Euphyllophyta	Spermatophyta	Magnoliopsida	Mesangiospermae	Liliopsida	Petrosaviidae	Asparagales	Hyacinthaceae	Ornithogaloideae	Loncomelos	Loncomelos	narbonense							865	532	462	769	1788	2237	1036	1015	0	0	0	0	0	0	0	116	0	0	0	0
ASV_17	KU748322.1	98	3.82e-80	Eukaryota	Viridiplantae	Streptophyta	Streptophytina	Embryophyta	Tracheophyta	Euphyllophyta	Spermatophyta	Magnoliopsida	Mesangiospermae	Liliopsida	Petrosaviidae	Asparagales	Orchidaceae	Epidendroideae	Vandeae	Angraecinae	Conchograecum	Conchograecum	cultriforme					271	1158	1222	1777	337	811	468	2212	0	0	0	0	0	0	396	0	0	130	0	0
ASV_18	AM235135.1	99	8.99e-82	Eukaryota	Viridiplantae	Streptophyta	Streptophytina	Embryophyta	Tracheophyta	Euphyllophyta	Spermatophyta	Magnoliopsida	Mesangiospermae	eudicotyledons	Gunneridae	Pentapetalae	asterids	lamiids	Lamiales	Scrophulariaceae	Hemimerideae	Diclis	Diclis	reptans				0	585	1703	616	704	334	987	3248	0	425	0	0	0	0	165	0	0	0	0	0
ASV_19	AM992646.2	98	3.82e-80	Eukaryota	Viridiplantae	Streptophyta	Streptophytina	Embryophyta	Tracheophyta	Euphyllophyta	Spermatophyta	Magnoliopsida	Mesangiospermae	Liliopsida	Petrosaviidae	Asparagales	Hyacinthaceae	Ornithogaloideae	Loncomelos	Loncomelos	narbonense							625	394	396	544	1721	2002	1087	883	0	0	558	0	0	0	0	111	0	0	0	0
ASV_20	AM992646.2	100	1.74e-84	Eukaryota	Viridiplantae	Streptophyta	Streptophytina	Embryophyta	Tracheophyta	Euphyllophyta	Spermatophyta	Magnoliopsida	Mesangiospermae	Liliopsida	Petrosaviidae	Asparagales	Hyacinthaceae	Ornithogaloideae	Loncomelos	Loncomelos	narbonense							553	372	476	651	1357	1859	1054	1113	0	0	637	0	0	0	0	159	0	0	0	0
ASV_21	AM992646.2	98	3.82e-80	Eukaryota	Viridiplantae	Streptophyta	Streptophytina	Embryophyta	Tracheophyta	Euphyllophyta	Spermatophyta	Magnoliopsida	Mesangiospermae	Liliopsida	Petrosaviidae	Asparagales	Hyacinthaceae	Ornithogaloideae	Loncomelos	Loncomelos	narbonense							601	326	405	617	1865	2102	1069	977	0	0	0	0	0	0	144	72	0	0	0	0
ASV_22	AM992646.2	98	3.82e-80	Eukaryota	Viridiplantae	Streptophyta	Streptophytina	Embryophyta	Tracheophyta	Euphyllophyta	Spermatophyta	Magnoliopsida	Mesangiospermae	Liliopsida	Petrosaviidae	Asparagales	Hyacinthaceae	Ornithogaloideae	Loncomelos	Loncomelos	narbonense							644	434	441	633	1991	2002	1052	780	0	0	0	0	0	0	0	100	0	0	0	0
ASV_23	JN407319.1	99	1.1e-80	Eukaryota	Viridiplantae	Streptophyta	Streptophytina	Embryophyta	Tracheophyta	Euphyllophyta	Spermatophyta	Magnoliopsida	Mesangiospermae	eudicotyledons	Gunneridae	Pentapetalae	rosids	fabids	Rosales	Moraceae	Moreae	Morus	Morus	alba				0	0	0	0	0	0	0	0	0	0	0	0	0	0	0	0	7894	0	0	0
ASV_24	AM235121.1	99	8.99e-82	Eukaryota	Viridiplantae	Streptophyta	Streptophytina	Embryophyta	Tracheophyta	Euphyllophyta	Spermatophyta	Magnoliopsida	Mesangiospermae	eudicotyledons	Gunneridae	Pentapetalae	rosids	fabids	Malpighiales	Salicaceae	Saliceae	Salix	Salix	mucronata				0	0	0	0	0	0	0	0	0	0	0	0	3524	4086	0	0	200	0	0	0
ASV_26	AM235121.1	99	7.38e-83	Eukaryota	Viridiplantae	Streptophyta	Streptophytina	Embryophyta	Tracheophyta	Euphyllophyta	Spermatophyta	Magnoliopsida	Mesangiospermae	eudicotyledons	Gunneridae	Pentapetalae	rosids	fabids	Malpighiales	Salicaceae	Saliceae	Salix	Salix	mucronata				0	0	0	0	0	0	0	0	0	0	0	0	3955	3367	0	0	213	0	0	0
ASV_27	Z77282.1	98	4.66e-79	Eukaryota	Viridiplantae	Streptophyta	Streptophytina	Embryophyta	Tracheophyta	Euphyllophyta	Spermatophyta	Magnoliopsida	Mesangiospermae	Liliopsida	Petrosaviidae	Asparagales	Iridaceae	Aristeoideae	Aristea	Aristea	glauca							0	0	0	0	0	0	0	0	0	0	0	0	0	0	0	0	0	0	3798	3631
ASV_28	AM992646.2	98	4.66e-79	Eukaryota	Viridiplantae	Streptophyta	Streptophytina	Embryophyta	Tracheophyta	Euphyllophyta	Spermatophyta	Magnoliopsida	Mesangiospermae	Liliopsida	Petrosaviidae	Asparagales	Hyacinthaceae	Ornithogaloideae	Loncomelos	Loncomelos	narbonense							607	425	342	584	1489	1903	944	996	0	0	0	0	0	0	0	119	0	0	0	0
ASV_29	JN892246.1	98	4.66e-79	Eukaryota	Viridiplantae	Streptophyta	Streptophytina	Embryophyta	Tracheophyta	Euphyllophyta	Spermatophyta	Magnoliopsida	Mesangiospermae	Liliopsida	Alismatales	Araceae	Lemnoideae	Wolffia	Wolffia	arrhiza								507	3776	0	0	0	0	0	0	796	2299	0	0	0	0	0	0	0	0	0	0
ASV_30	AM992646.2	98	3.82e-80	Eukaryota	Viridiplantae	Streptophyta	Streptophytina	Embryophyta	Tracheophyta	Euphyllophyta	Spermatophyta	Magnoliopsida	Mesangiospermae	Liliopsida	Petrosaviidae	Asparagales	Hyacinthaceae	Ornithogaloideae	Loncomelos	Loncomelos	narbonense							654	389	431	582	1457	1680	830	792	0	0	0	0	0	0	0	65	0	0	0	0
ASV_31	AM992646.2	99	8.99e-82	Eukaryota	Viridiplantae	Streptophyta	Streptophytina	Embryophyta	Tracheophyta	Euphyllophyta	Spermatophyta	Magnoliopsida	Mesangiospermae	Liliopsida	Petrosaviidae	Asparagales	Hyacinthaceae	Ornithogaloideae	Loncomelos	Loncomelos	narbonense							685	355	414	613	1210	1500	789	739	0	0	484	0	0	0	0	72	0	0	0	0
ASV_32	AM235121.1	99	8.99e-82	Eukaryota	Viridiplantae	Streptophyta	Streptophytina	Embryophyta	Tracheophyta	Euphyllophyta	Spermatophyta	Magnoliopsida	Mesangiospermae	eudicotyledons	Gunneridae	Pentapetalae	rosids	fabids	Malpighiales	Salicaceae	Saliceae	Salix	Salix	mucronata				0	0	0	0	0	0	0	0	0	0	0	0	2771	3754	0	0	193	0	0	0
ASV_33	AM992646.2	99	8.99e-82	Eukaryota	Viridiplantae	Streptophyta	Streptophytina	Embryophyta	Tracheophyta	Euphyllophyta	Spermatophyta	Magnoliopsida	Mesangiospermae	Liliopsida	Petrosaviidae	Asparagales	Hyacinthaceae	Ornithogaloideae	Loncomelos	Loncomelos	narbonense							602	320	391	596	1089	1451	708	895	0	0	527	0	0	0	0	105	0	0	0	0
ASV_34	AM992646.2	99	8.99e-82	Eukaryota	Viridiplantae	Streptophyta	Streptophytina	Embryophyta	Tracheophyta	Euphyllophyta	Spermatophyta	Magnoliopsida	Mesangiospermae	Liliopsida	Petrosaviidae	Asparagales	Hyacinthaceae	Ornithogaloideae	Loncomelos	Loncomelos	narbonense							540	316	355	476	1358	1750	916	835	0	0	0	0	0	0	0	83	0	0	0	0
ASV_35	AM235121.1	98	4.66e-79	Eukaryota	Viridiplantae	Streptophyta	Streptophytina	Embryophyta	Tracheophyta	Euphyllophyta	Spermatophyta	Magnoliopsida	Mesangiospermae	eudicotyledons	Gunneridae	Pentapetalae	rosids	fabids	Malpighiales	Salicaceae	Saliceae	Salix	Salix	mucronata				0	0	0	0	0	0	0	0	0	0	0	0	2889	3445	0	0	185	0	0	0
ASV_36	LC621250.1	97	2.41e-76	Eukaryota	Viridiplantae	Streptophyta	Streptophytina	Embryophyta	Tracheophyta	Euphyllophyta	Spermatophyta	Magnoliopsida	Mesangiospermae	Liliopsida	Petrosaviidae	Asparagales	Orchidaceae	Orchidoideae	Orchideae	Orchidinae	Dactylorhiza	Dactylorhiza	aristata					605	599	0	0	2003	1556	1607	103	0	0	0	0	0	0	0	0	0	0	0	0
ASV_37	Z77282.1	98	4.66e-79	Eukaryota	Viridiplantae	Streptophyta	Streptophytina	Embryophyta	Tracheophyta	Euphyllophyta	Spermatophyta	Magnoliopsida	Mesangiospermae	Liliopsida	Petrosaviidae	Asparagales	Iridaceae	Aristeoideae	Aristea	Aristea	glauca							0	0	0	0	0	0	0	0	0	0	0	0	0	0	0	0	0	0	3267	3195
ASV_38	AM992646.2	99	8.99e-82	Eukaryota	Viridiplantae	Streptophyta	Streptophytina	Embryophyta	Tracheophyta	Euphyllophyta	Spermatophyta	Magnoliopsida	Mesangiospermae	Liliopsida	Petrosaviidae	Asparagales	Hyacinthaceae	Ornithogaloideae	Loncomelos	Loncomelos	narbonense							513	380	429	555	1278	1614	818	776	0	0	0	0	0	0	0	91	0	0	0	0
ASV_41	Z77282.1	98	4.66e-79	Eukaryota	Viridiplantae	Streptophyta	Streptophytina	Embryophyta	Tracheophyta	Euphyllophyta	Spermatophyta	Magnoliopsida	Mesangiospermae	Liliopsida	Petrosaviidae	Asparagales	Iridaceae	Aristeoideae	Aristea	Aristea	glauca							0	0	0	0	0	0	0	0	0	0	0	0	0	0	0	0	0	0	3330	2920
ASV_44	AM992646.2	99	7.38e-83	Eukaryota	Viridiplantae	Streptophyta	Streptophytina	Embryophyta	Tracheophyta	Euphyllophyta	Spermatophyta	Magnoliopsida	Mesangiospermae	Liliopsida	Petrosaviidae	Asparagales	Hyacinthaceae	Ornithogaloideae	Loncomelos	Loncomelos	narbonense							517	330	328	532	1167	1569	785	767	0	0	0	0	0	0	0	69	0	0	0	0
ASV_46	AM235135.1	99	1.24e-44	Eukaryota	Viridiplantae	Streptophyta	Streptophytina	Embryophyta	Tracheophyta	Euphyllophyta	Spermatophyta	Magnoliopsida	Mesangiospermae	eudicotyledons	Gunneridae	Pentapetalae	asterids	lamiids	Lamiales	Scrophulariaceae	Hemimerideae	Diclis	Diclis	reptans				0	0	0	0	0	0	0	0	0	0	5875	0	0	0	0	0	0	0	0	0
ASV_47	LC380389.1	98	4.66e-79	Eukaryota	Viridiplantae	Chlorophyta	core	chlorophytes	Chlorophyceae	CS	clade	Chlamydomonadales	Chlamydomonadaceae	Chlamydomonas	unclassified	Chlamydomonas	Chlamydomonas	sp.	TkS1601B3									0	0	0	0	0	121	1885	239	0	0	0	0	0	0	616	2989	0	0	0	0
ASV_49	Z77282.1	97	2.41e-76	Eukaryota	Viridiplantae	Streptophyta	Streptophytina	Embryophyta	Tracheophyta	Euphyllophyta	Spermatophyta	Magnoliopsida	Mesangiospermae	Liliopsida	Petrosaviidae	Asparagales	Iridaceae	Aristeoideae	Aristea	Aristea	glauca							0	0	0	0	0	0	0	0	0	0	0	0	0	0	0	0	0	0	3016	2602
ASV_50	AM992646.2	99	8.99e-82	Eukaryota	Viridiplantae	Streptophyta	Streptophytina	Embryophyta	Tracheophyta	Euphyllophyta	Spermatophyta	Magnoliopsida	Mesangiospermae	Liliopsida	Petrosaviidae	Asparagales	Hyacinthaceae	Ornithogaloideae	Loncomelos	Loncomelos	narbonense							478	312	315	413	1064	1138	615	614	0	0	417	0	0	0	0	100	0	0	0	0
ASV_51	AM235121.1	98	3.82e-80	Eukaryota	Viridiplantae	Streptophyta	Streptophytina	Embryophyta	Tracheophyta	Euphyllophyta	Spermatophyta	Magnoliopsida	Mesangiospermae	eudicotyledons	Gunneridae	Pentapetalae	rosids	fabids	Malpighiales	Salicaceae	Saliceae	Salix	Salix	mucronata				0	0	0	0	0	0	0	0	0	0	0	0	2348	2842	0	0	214	0	0	0
ASV_55	Z77282.1	99	1.1e-80	Eukaryota	Viridiplantae	Streptophyta	Streptophytina	Embryophyta	Tracheophyta	Euphyllophyta	Spermatophyta	Magnoliopsida	Mesangiospermae	Liliopsida	Petrosaviidae	Asparagales	Iridaceae	Aristeoideae	Aristea	Aristea	glauca							0	0	0	0	0	0	0	0	0	0	0	0	0	0	0	0	0	0	2622	2343
ASV_56	AM235135.1	99	7.38e-83	Eukaryota	Viridiplantae	Streptophyta	Streptophytina	Embryophyta	Tracheophyta	Euphyllophyta	Spermatophyta	Magnoliopsida	Mesangiospermae	eudicotyledons	Gunneridae	Pentapetalae	asterids	lamiids	Lamiales	Scrophulariaceae	Hemimerideae	Diclis	Diclis	reptans				416	538	335	493	638	320	766	607	0	0	688	0	0	0	117	0	0	0	0	0
ASV_57	KU748322.1	99	8.99e-82	Eukaryota	Viridiplantae	Streptophyta	Streptophytina	Embryophyta	Tracheophyta	Euphyllophyta	Spermatophyta	Magnoliopsida	Mesangiospermae	Liliopsida	Petrosaviidae	Asparagales	Orchidaceae	Epidendroideae	Vandeae	Angraecinae	Conchograecum	Conchograecum	cultriforme					165	338	178	410	780	359	1724	576	0	0	0	0	0	0	181	0	0	75	0	0
ASV_59	AM992646.2	98	3.82e-80	Eukaryota	Viridiplantae	Streptophyta	Streptophytina	Embryophyta	Tracheophyta	Euphyllophyta	Spermatophyta	Magnoliopsida	Mesangiospermae	Liliopsida	Petrosaviidae	Asparagales	Hyacinthaceae	Ornithogaloideae	Loncomelos	Loncomelos	narbonense							401	260	300	410	1009	1087	617	555	0	0	0	0	0	0	0	58	0	0	0	0
ASV_60	FN689364.1	99	1.1e-80	Eukaryota	Viridiplantae	Streptophyta	Streptophytina	Embryophyta	Tracheophyta	Euphyllophyta	Spermatophyta	Magnoliopsida	Mesangiospermae	eudicotyledons	Gunneridae	Pentapetalae	rosids	fabids	Rosales	Ulmaceae	Ulmus	Ulmus	minor					0	0	0	0	237	0	0	0	671	2489	0	0	0	0	0	0	0	1291	0	0
ASV_61	Z77282.1	99	8.99e-82	Eukaryota	Viridiplantae	Streptophyta	Streptophytina	Embryophyta	Tracheophyta	Euphyllophyta	Spermatophyta	Magnoliopsida	Mesangiospermae	Liliopsida	Petrosaviidae	Asparagales	Iridaceae	Aristeoideae	Aristea	Aristea	glauca							0	0	0	0	0	0	0	0	0	0	0	0	0	0	0	0	0	0	2114	2537
ASV_62	JN892246.1	99	1.1e-80	Eukaryota	Viridiplantae	Streptophyta	Streptophytina	Embryophyta	Tracheophyta	Euphyllophyta	Spermatophyta	Magnoliopsida	Mesangiospermae	Liliopsida	Alismatales	Araceae	Lemnoideae	Wolffia	Wolffia	arrhiza								262	1229	282	471	0	0	0	0	1734	671	0	0	0	0	0	0	0	0	0	0
ASV_64	AM235135.1	98	4.66e-79	Eukaryota	Viridiplantae	Streptophyta	Streptophytina	Embryophyta	Tracheophyta	Euphyllophyta	Spermatophyta	Magnoliopsida	Mesangiospermae	eudicotyledons	Gunneridae	Pentapetalae	asterids	lamiids	Lamiales	Scrophulariaceae	Hemimerideae	Diclis	Diclis	reptans				136	481	383	544	593	238	998	865	0	178	0	0	0	0	144	0	0	0	0	0
ASV_65	Z77282.1	98	5.67e-78	Eukaryota	Viridiplantae	Streptophyta	Streptophytina	Embryophyta	Tracheophyta	Euphyllophyta	Spermatophyta	Magnoliopsida	Mesangiospermae	Liliopsida	Petrosaviidae	Asparagales	Iridaceae	Aristeoideae	Aristea	Aristea	glauca							0	0	0	0	0	0	0	0	0	0	0	0	0	0	0	0	0	0	2456	2090
ASV_67	AM992646.2	99	8.99e-82	Eukaryota	Viridiplantae	Streptophyta	Streptophytina	Embryophyta	Tracheophyta	Euphyllophyta	Spermatophyta	Magnoliopsida	Mesangiospermae	Liliopsida	Petrosaviidae	Asparagales	Hyacinthaceae	Ornithogaloideae	Loncomelos	Loncomelos	narbonense							378	257	218	348	973	1106	597	587	0	0	0	0	0	0	0	50	0	0	0	0
ASV_68	AM235121.1	99	8.99e-82	Eukaryota	Viridiplantae	Streptophyta	Streptophytina	Embryophyta	Tracheophyta	Euphyllophyta	Spermatophyta	Magnoliopsida	Mesangiospermae	eudicotyledons	Gunneridae	Pentapetalae	rosids	fabids	Malpighiales	Salicaceae	Saliceae	Salix	Salix	mucronata				0	0	0	0	0	0	0	0	0	0	0	0	1784	2556	0	0	134	0	0	0
ASV_69	AM235121.1	98	3.82e-80	Eukaryota	Viridiplantae	Streptophyta	Streptophytina	Embryophyta	Tracheophyta	Euphyllophyta	Spermatophyta	Magnoliopsida	Mesangiospermae	eudicotyledons	Gunneridae	Pentapetalae	rosids	fabids	Malpighiales	Salicaceae	Saliceae	Salix	Salix	mucronata				0	0	0	0	0	0	0	0	0	0	0	0	1941	2320	0	0	207	0	0	0
ASV_71	Z77282.1	98	5.67e-78	Eukaryota	Viridiplantae	Streptophyta	Streptophytina	Embryophyta	Tracheophyta	Euphyllophyta	Spermatophyta	Magnoliopsida	Mesangiospermae	Liliopsida	Petrosaviidae	Asparagales	Iridaceae	Aristeoideae	Aristea	Aristea	glauca							0	0	0	0	0	0	0	0	0	0	0	0	0	0	0	0	0	0	2284	2120
ASV_72	Z77282.1	98	5.67e-78	Eukaryota	Viridiplantae	Streptophyta	Streptophytina	Embryophyta	Tracheophyta	Euphyllophyta	Spermatophyta	Magnoliopsida	Mesangiospermae	Liliopsida	Petrosaviidae	Asparagales	Iridaceae	Aristeoideae	Aristea	Aristea	glauca							0	0	0	0	0	0	0	0	0	0	0	0	0	0	0	0	0	0	2230	2145
ASV_73	Z77282.1	99	1.1e-80	Eukaryota	Viridiplantae	Streptophyta	Streptophytina	Embryophyta	Tracheophyta	Euphyllophyta	Spermatophyta	Magnoliopsida	Mesangiospermae	Liliopsida	Petrosaviidae	Asparagales	Iridaceae	Aristeoideae	Aristea	Aristea	glauca							0	0	0	0	0	0	0	0	0	0	0	0	0	0	0	0	0	0	2339	1983
ASV_74	AB511847.1	98	4.66e-79	Eukaryota	Viridiplantae	Chlorophyta	core	chlorophytes	Chlorophyceae	CS	clade	Chlamydomonadales	Chlamydomonadaceae	Chlamydomonas	Chlamydomonas	globosa												0	0	0	0	563	0	442	0	0	0	0	0	0	0	1717	1265	0	246	0	0
ASV_76	FN689364.1	99	8.99e-82	Eukaryota	Viridiplantae	Streptophyta	Streptophytina	Embryophyta	Tracheophyta	Euphyllophyta	Spermatophyta	Magnoliopsida	Mesangiospermae	eudicotyledons	Gunneridae	Pentapetalae	rosids	fabids	Rosales	Ulmaceae	Ulmus	Ulmus	minor					0	0	0	0	0	0	0	0	566	2422	0	0	0	71	0	0	0	1150	0	0
ASV_77	FN689364.1	98	4.66e-79	Eukaryota	Viridiplantae	Streptophyta	Streptophytina	Embryophyta	Tracheophyta	Euphyllophyta	Spermatophyta	Magnoliopsida	Mesangiospermae	eudicotyledons	Gunneridae	Pentapetalae	rosids	fabids	Rosales	Ulmaceae	Ulmus	Ulmus	minor					0	0	0	0	0	0	0	0	531	1891	0	0	0	662	0	0	0	944	0	0
ASV_79	Z77282.1	98	4.66e-79	Eukaryota	Viridiplantae	Streptophyta	Streptophytina	Embryophyta	Tracheophyta	Euphyllophyta	Spermatophyta	Magnoliopsida	Mesangiospermae	Liliopsida	Petrosaviidae	Asparagales	Iridaceae	Aristeoideae	Aristea	Aristea	glauca							0	0	0	0	0	0	0	0	0	0	0	0	0	0	0	0	0	0	1984	1933
ASV_82	AM235135.1	99	7.38e-83	Eukaryota	Viridiplantae	Streptophyta	Streptophytina	Embryophyta	Tracheophyta	Euphyllophyta	Spermatophyta	Magnoliopsida	Mesangiospermae	eudicotyledons	Gunneridae	Pentapetalae	asterids	lamiids	Lamiales	Scrophulariaceae	Hemimerideae	Diclis	Diclis	reptans				0	503	310	537	604	261	722	584	0	0	0	0	0	0	111	0	0	0	0	0
ASV_83	AM235135.1	98	3.82e-80	Eukaryota	Viridiplantae	Streptophyta	Streptophytina	Embryophyta	Tracheophyta	Euphyllophyta	Spermatophyta	Magnoliopsida	Mesangiospermae	eudicotyledons	Gunneridae	Pentapetalae	asterids	lamiids	Lamiales	Scrophulariaceae	Hemimerideae	Diclis	Diclis	reptans				0	421	283	459	569	291	766	715	0	0	0	0	0	0	101	0	0	0	0	0
ASV_84	AM235135.1	99	8.99e-82	Eukaryota	Viridiplantae	Streptophyta	Streptophytina	Embryophyta	Tracheophyta	Euphyllophyta	Spermatophyta	Magnoliopsida	Mesangiospermae	eudicotyledons	Gunneridae	Pentapetalae	asterids	lamiids	Lamiales	Scrophulariaceae	Hemimerideae	Diclis	Diclis	reptans				0	370	359	443	469	240	896	683	0	0	0	0	0	0	106	0	0	0	0	0
ASV_85	FN689364.1	99	1.1e-80	Eukaryota	Viridiplantae	Streptophyta	Streptophytina	Embryophyta	Tracheophyta	Euphyllophyta	Spermatophyta	Magnoliopsida	Mesangiospermae	eudicotyledons	Gunneridae	Pentapetalae	rosids	fabids	Rosales	Ulmaceae	Ulmus	Ulmus	minor					0	0	0	0	0	0	0	0	504	2065	0	0	0	178	0	0	0	818	0	0
ASV_86	Z77282.1	98	4.66e-79	Eukaryota	Viridiplantae	Streptophyta	Streptophytina	Embryophyta	Tracheophyta	Euphyllophyta	Spermatophyta	Magnoliopsida	Mesangiospermae	Liliopsida	Petrosaviidae	Asparagales	Iridaceae	Aristeoideae	Aristea	Aristea	glauca							0	0	0	0	0	0	0	0	0	0	0	0	0	0	0	0	0	0	1741	1806
ASV_87	Z77282.1	98	4.66e-79	Eukaryota	Viridiplantae	Streptophyta	Streptophytina	Embryophyta	Tracheophyta	Euphyllophyta	Spermatophyta	Magnoliopsida	Mesangiospermae	Liliopsida	Petrosaviidae	Asparagales	Iridaceae	Aristeoideae	Aristea	Aristea	glauca							0	0	0	0	0	0	0	0	0	0	0	0	0	0	0	0	0	0	1902	1609
ASV_88	AM235135.1	98	3.82e-80	Eukaryota	Viridiplantae	Streptophyta	Streptophytina	Embryophyta	Tracheophyta	Euphyllophyta	Spermatophyta	Magnoliopsida	Mesangiospermae	eudicotyledons	Gunneridae	Pentapetalae	asterids	lamiids	Lamiales	Scrophulariaceae	Hemimerideae	Diclis	Diclis	reptans				0	434	292	485	540	239	774	614	0	0	0	0	0	0	128	0	0	0	0	0
ASV_89	FN689364.1	100	2.11e-83	Eukaryota	Viridiplantae	Streptophyta	Streptophytina	Embryophyta	Tracheophyta	Euphyllophyta	Spermatophyta	Magnoliopsida	Mesangiospermae	eudicotyledons	Gunneridae	Pentapetalae	rosids	fabids	Rosales	Ulmaceae	Ulmus	Ulmus	minor					0	0	0	0	0	0	0	0	451	1937	0	0	0	156	0	0	0	944	0	0
ASV_90	JN892246.1	98	5.08e-36	Eukaryota	Viridiplantae	Streptophyta	Streptophytina	Embryophyta	Tracheophyta	Euphyllophyta	Spermatophyta	Magnoliopsida	Mesangiospermae	Liliopsida	Alismatales	Araceae	Lemnoideae	Wolffia	Wolffia	arrhiza								0	0	0	0	0	0	0	0	0	0	3453	0	0	0	0	0	0	0	0	0
ASV_91	AM235121.1	99	8.99e-82	Eukaryota	Viridiplantae	Streptophyta	Streptophytina	Embryophyta	Tracheophyta	Euphyllophyta	Spermatophyta	Magnoliopsida	Mesangiospermae	eudicotyledons	Gunneridae	Pentapetalae	rosids	fabids	Malpighiales	Salicaceae	Saliceae	Salix	Salix	mucronata				0	0	0	0	0	0	0	0	0	0	0	0	1555	1746	0	0	133	0	0	0
ASV_92	AM235135.1	98	3.82e-80	Eukaryota	Viridiplantae	Streptophyta	Streptophytina	Embryophyta	Tracheophyta	Euphyllophyta	Spermatophyta	Magnoliopsida	Mesangiospermae	eudicotyledons	Gunneridae	Pentapetalae	asterids	lamiids	Lamiales	Scrophulariaceae	Hemimerideae	Diclis	Diclis	reptans				0	431	262	447	500	257	771	569	0	0	0	0	0	0	139	0	0	0	0	0
ASV_93	FN689364.1	98	4.66e-79	Eukaryota	Viridiplantae	Streptophyta	Streptophytina	Embryophyta	Tracheophyta	Euphyllophyta	Spermatophyta	Magnoliopsida	Mesangiospermae	eudicotyledons	Gunneridae	Pentapetalae	rosids	fabids	Rosales	Ulmaceae	Ulmus	Ulmus	minor					0	0	0	0	0	0	0	0	554	1706	0	0	0	0	0	0	0	1047	0	0
ASV_95	Z77282.1	99	1.1e-80	Eukaryota	Viridiplantae	Streptophyta	Streptophytina	Embryophyta	Tracheophyta	Euphyllophyta	Spermatophyta	Magnoliopsida	Mesangiospermae	Liliopsida	Petrosaviidae	Asparagales	Iridaceae	Aristeoideae	Aristea	Aristea	glauca							0	0	0	0	0	0	0	0	0	0	0	0	0	0	0	0	0	0	1744	1498
ASV_96	FN689364.1	99	1.1e-80	Eukaryota	Viridiplantae	Streptophyta	Streptophytina	Embryophyta	Tracheophyta	Euphyllophyta	Spermatophyta	Magnoliopsida	Mesangiospermae	eudicotyledons	Gunneridae	Pentapetalae	rosids	fabids	Rosales	Ulmaceae	Ulmus	Ulmus	minor					0	0	0	0	0	0	0	0	581	1780	0	0	0	0	0	0	0	871	0	0
ASV_97	OL536948.1	97	5.67e-78	Eukaryota	Viridiplantae	Streptophyta	Streptophytina	Embryophyta	Tracheophyta	Euphyllophyta	Spermatophyta	Magnoliopsida	Mesangiospermae	eudicotyledons	Gunneridae	Pentapetalae	asterids	lamiids	Solanales	Solanaceae	Solanoideae	Hyoscyameae	Hyoscyamus	Hyoscyamus	aureus			0	573	0	604	428	0	1062	550	0	0	0	0	0	0	0	0	0	0	0	0
ASV_98	JQ024514.1	97	2.41e-76	Eukaryota	Viridiplantae	Streptophyta	Streptophytina	Embryophyta	Tracheophyta	Euphyllophyta	Spermatophyta	Magnoliopsida	Mesangiospermae	Liliopsida	Petrosaviidae	Asparagales	Asphodelaceae	Asphodeloideae	Aloe	Aloe	hereroensis							806	0	0	604	0	967	418	403	0	0	0	0	0	0	0	0	0	0	0	0
ASV_99	AM235135.1	98	3.82e-80	Eukaryota	Viridiplantae	Streptophyta	Streptophytina	Embryophyta	Tracheophyta	Euphyllophyta	Spermatophyta	Magnoliopsida	Mesangiospermae	eudicotyledons	Gunneridae	Pentapetalae	asterids	lamiids	Lamiales	Scrophulariaceae	Hemimerideae	Diclis	Diclis	reptans				0	356	240	415	595	220	670	529	0	0	0	0	0	0	152	0	0	0	0	0
ASV_101	JN892246.1	99	1.1e-80	Eukaryota	Viridiplantae	Streptophyta	Streptophytina	Embryophyta	Tracheophyta	Euphyllophyta	Spermatophyta	Magnoliopsida	Mesangiospermae	Liliopsida	Alismatales	Araceae	Lemnoideae	Wolffia	Wolffia	arrhiza								219	1128	251	160	0	0	0	0	724	654	0	0	0	0	0	0	0	0	0	0
ASV_103	FN689364.1	99	8.99e-82	Eukaryota	Viridiplantae	Streptophyta	Streptophytina	Embryophyta	Tracheophyta	Euphyllophyta	Spermatophyta	Magnoliopsida	Mesangiospermae	eudicotyledons	Gunneridae	Pentapetalae	rosids	fabids	Rosales	Ulmaceae	Ulmus	Ulmus	minor					0	0	0	0	0	0	0	0	489	1770	0	0	0	0	0	0	0	807	0	0
ASV_104	AM235135.1	99	8.99e-82	Eukaryota	Viridiplantae	Streptophyta	Streptophytina	Embryophyta	Tracheophyta	Euphyllophyta	Spermatophyta	Magnoliopsida	Mesangiospermae	eudicotyledons	Gunneridae	Pentapetalae	asterids	lamiids	Lamiales	Scrophulariaceae	Hemimerideae	Diclis	Diclis	reptans				0	357	239	396	379	211	680	616	0	0	0	0	0	0	178	0	0	0	0	0
ASV_105	Z77282.1	97	2.41e-76	Eukaryota	Viridiplantae	Streptophyta	Streptophytina	Embryophyta	Tracheophyta	Euphyllophyta	Spermatophyta	Magnoliopsida	Mesangiospermae	Liliopsida	Petrosaviidae	Asparagales	Iridaceae	Aristeoideae	Aristea	Aristea	glauca							0	0	0	0	0	0	0	0	0	0	0	0	0	0	0	0	0	0	1508	1434
ASV_106	JN892246.1	98	5.67e-78	Eukaryota	Viridiplantae	Streptophyta	Streptophytina	Embryophyta	Tracheophyta	Euphyllophyta	Spermatophyta	Magnoliopsida	Mesangiospermae	Liliopsida	Alismatales	Araceae	Lemnoideae	Wolffia	Wolffia	arrhiza								248	1043	336	142	0	0	0	0	621	541	0	0	0	0	0	0	0	0	0	0
ASV_107	D63441.1	96	2.94e-75	Eukaryota	Viridiplantae	Chlorophyta	core	chlorophytes	Chlorophyceae	CS	clade	Chlamydomonadales	Volvocaceae	Pandorina	Pandorina	colemaniae												1957	204	338	258	0	0	0	0	0	0	0	0	0	0	0	0	0	0	0	0
ASV_108	AB004901.1	99	1.1e-80	Eukaryota	Viridiplantae	Streptophyta	Streptophytina	Embryophyta	Tracheophyta	Euphyllophyta	Spermatophyta	Magnoliopsida	Mesangiospermae	Liliopsida	Alismatales	Potamogetonaceae	Potamogeton	Potamogeton	distinctus									0	0	0	0	0	0	0	0	0	389	0	0	0	372	0	0	1979	0	0	0
ASV_109	FN689364.1	99	1.1e-80	Eukaryota	Viridiplantae	Streptophyta	Streptophytina	Embryophyta	Tracheophyta	Euphyllophyta	Spermatophyta	Magnoliopsida	Mesangiospermae	eudicotyledons	Gunneridae	Pentapetalae	rosids	fabids	Rosales	Ulmaceae	Ulmus	Ulmus	minor					0	0	0	0	0	0	0	0	469	1360	0	0	0	159	0	0	0	734	0	0
ASV_110	LC621250.1	98	5.67e-78	Eukaryota	Viridiplantae	Streptophyta	Streptophytina	Embryophyta	Tracheophyta	Euphyllophyta	Spermatophyta	Magnoliopsida	Mesangiospermae	Liliopsida	Petrosaviidae	Asparagales	Orchidaceae	Orchidoideae	Orchideae	Orchidinae	Dactylorhiza	Dactylorhiza	aristata					0	0	941	407	0	196	0	1154	0	0	0	0	0	0	0	0	0	0	0	0
ASV_111	FN689364.1	98	5.67e-78	Eukaryota	Viridiplantae	Streptophyta	Streptophytina	Embryophyta	Tracheophyta	Euphyllophyta	Spermatophyta	Magnoliopsida	Mesangiospermae	eudicotyledons	Gunneridae	Pentapetalae	rosids	fabids	Rosales	Ulmaceae	Ulmus	Ulmus	minor					0	0	0	0	0	0	0	0	376	1454	0	0	0	0	0	0	0	863	0	0
ASV_112	FN689364.1	98	4.66e-79	Eukaryota	Viridiplantae	Streptophyta	Streptophytina	Embryophyta	Tracheophyta	Euphyllophyta	Spermatophyta	Magnoliopsida	Mesangiospermae	eudicotyledons	Gunneridae	Pentapetalae	rosids	fabids	Rosales	Ulmaceae	Ulmus	Ulmus	minor					0	0	0	0	0	0	0	0	400	1488	0	0	0	0	0	0	0	783	0	0
ASV_113	AB004901.1	99	8.99e-82	Eukaryota	Viridiplantae	Streptophyta	Streptophytina	Embryophyta	Tracheophyta	Euphyllophyta	Spermatophyta	Magnoliopsida	Mesangiospermae	Liliopsida	Alismatales	Potamogetonaceae	Potamogeton	Potamogeton	distinctus									0	0	0	0	0	0	0	0	188	1121	0	0	260	76	568	0	454	0	0	0
ASV_114	FN689364.1	99	1.1e-80	Eukaryota	Viridiplantae	Streptophyta	Streptophytina	Embryophyta	Tracheophyta	Euphyllophyta	Spermatophyta	Magnoliopsida	Mesangiospermae	eudicotyledons	Gunneridae	Pentapetalae	rosids	fabids	Rosales	Ulmaceae	Ulmus	Ulmus	minor					0	0	0	0	0	0	0	0	362	1435	0	0	0	0	0	0	0	754	0	0
ASV_115	FN689364.1	99	1.1e-80	Eukaryota	Viridiplantae	Streptophyta	Streptophytina	Embryophyta	Tracheophyta	Euphyllophyta	Spermatophyta	Magnoliopsida	Mesangiospermae	eudicotyledons	Gunneridae	Pentapetalae	rosids	fabids	Rosales	Ulmaceae	Ulmus	Ulmus	minor					0	0	0	0	0	0	0	0	380	1408	0	0	0	0	0	0	0	759	0	0
ASV_116	MN216432.1	99	7.38e-83	Eukaryota	Viridiplantae	Streptophyta	Streptophytina	Embryophyta	Tracheophyta	Euphyllophyta	Spermatophyta	Magnoliopsida	Mesangiospermae	eudicotyledons	Gunneridae	Pentapetalae	rosids	fabids	Fabales	Fabaceae	unclassified	Fabaceae	Fabaceae	sp.	CP112			0	0	352	1949	0	0	0	0	0	0	0	0	238	0	0	0	0	0	0	0
ASV_117	AY543054.1	98	4.36e-73	Eukaryota	Viridiplantae	Chlorophyta	core	chlorophytes	Trebouxiophyceae	Trebouxiophyceae	incertae	sedis	Choricystis	clade	Choricystis	unclassified	Choricystis	Choricystis	sp.	Itas	2025-03-24	M-1w						0	0	0	0	0	0	0	0	178	933	0	0	0	272	399	638	108	0	0	0
ASV_118	Z77282.1	98	5.67e-78	Eukaryota	Viridiplantae	Streptophyta	Streptophytina	Embryophyta	Tracheophyta	Euphyllophyta	Spermatophyta	Magnoliopsida	Mesangiospermae	Liliopsida	Petrosaviidae	Asparagales	Iridaceae	Aristeoideae	Aristea	Aristea	glauca							0	0	0	0	0	0	0	0	0	0	0	0	0	0	0	0	0	0	1310	1206
ASV_120	FN689364.1	99	8.99e-82	Eukaryota	Viridiplantae	Streptophyta	Streptophytina	Embryophyta	Tracheophyta	Euphyllophyta	Spermatophyta	Magnoliopsida	Mesangiospermae	eudicotyledons	Gunneridae	Pentapetalae	rosids	fabids	Rosales	Ulmaceae	Ulmus	Ulmus	minor					0	0	0	0	0	0	0	0	367	1456	0	0	0	0	0	0	0	679	0	0
ASV_121	KF296602.1	98	4.66e-79	Eukaryota	Viridiplantae	Streptophyta	Streptophytina	Embryophyta	Tracheophyta	Euphyllophyta	Spermatophyta	Magnoliopsida	Mesangiospermae	Liliopsida	Petrosaviidae	Asparagales	Orchidaceae	Cypripedioideae	Cypripedium	Cypripedium	japonicum							0	0	574	1140	0	0	0	727	0	0	0	0	0	0	0	0	0	0	0	0
ASV_122	FN689364.1	98	4.66e-79	Eukaryota	Viridiplantae	Streptophyta	Streptophytina	Embryophyta	Tracheophyta	Euphyllophyta	Spermatophyta	Magnoliopsida	Mesangiospermae	eudicotyledons	Gunneridae	Pentapetalae	rosids	fabids	Rosales	Ulmaceae	Ulmus	Ulmus	minor					0	0	0	0	0	0	0	0	361	1388	0	0	0	0	0	0	0	688	0	0
ASV_123	AB511847.1	98	4.66e-79	Eukaryota	Viridiplantae	Chlorophyta	core	chlorophytes	Chlorophyceae	CS	clade	Chlamydomonadales	Chlamydomonadaceae	Chlamydomonas	Chlamydomonas	globosa												0	0	0	0	158	395	146	552	0	0	0	0	0	0	542	460	0	170	0	0
ASV_124	FN689364.1	99	1.1e-80	Eukaryota	Viridiplantae	Streptophyta	Streptophytina	Embryophyta	Tracheophyta	Euphyllophyta	Spermatophyta	Magnoliopsida	Mesangiospermae	eudicotyledons	Gunneridae	Pentapetalae	rosids	fabids	Rosales	Ulmaceae	Ulmus	Ulmus	minor					0	0	0	0	297	0	0	0	323	1195	0	0	0	0	0	0	0	595	0	0
ASV_126	AM235038.1	99	1.1e-80	Eukaryota	Viridiplantae	Streptophyta	Streptophytina	Embryophyta	Tracheophyta	Euphyllophyta	Spermatophyta	Magnoliopsida	Mesangiospermae	Liliopsida	Petrosaviidae	Asparagales	Orchidaceae	Orchidoideae	Orchideae	Brownleeinae	Brownleea	Brownleea	coerulea					0	0	241	0	0	599	574	957	0	0	0	0	0	0	0	0	0	0	0	0
ASV_127	AM235121.1	98	3.82e-80	Eukaryota	Viridiplantae	Streptophyta	Streptophytina	Embryophyta	Tracheophyta	Euphyllophyta	Spermatophyta	Magnoliopsida	Mesangiospermae	eudicotyledons	Gunneridae	Pentapetalae	rosids	fabids	Malpighiales	Salicaceae	Saliceae	Salix	Salix	mucronata				0	0	0	0	0	0	0	0	0	0	0	0	1073	1295	0	0	0	0	0	0
ASV_128	PQ191062.1	97	2.18e-48	Eukaryota	Viridiplantae	Streptophyta	Streptophytina	Embryophyta	Tracheophyta	Euphyllophyta	Spermatophyta	Magnoliopsida	Mesangiospermae	Liliopsida	Petrosaviidae	Asparagales	Iridaceae	Aristeoideae	Aristea	Aristea	pusilla							0	0	0	0	0	0	0	0	0	0	0	0	0	0	0	0	0	0	0	2363
ASV_129	JN892246.1	98	4.66e-79	Eukaryota	Viridiplantae	Streptophyta	Streptophytina	Embryophyta	Tracheophyta	Euphyllophyta	Spermatophyta	Magnoliopsida	Mesangiospermae	Liliopsida	Alismatales	Araceae	Lemnoideae	Wolffia	Wolffia	arrhiza								192	903	0	0	0	0	0	0	750	505	0	0	0	0	0	0	0	0	0	0
ASV_130	JN892246.1	99	8.99e-82	Eukaryota	Viridiplantae	Streptophyta	Streptophytina	Embryophyta	Tracheophyta	Euphyllophyta	Spermatophyta	Magnoliopsida	Mesangiospermae	Liliopsida	Alismatales	Araceae	Lemnoideae	Wolffia	Wolffia	arrhiza								195	901	0	0	0	0	0	0	602	625	0	0	0	0	0	0	0	0	0	0
ASV_132	FN689364.1	98	4.66e-79	Eukaryota	Viridiplantae	Streptophyta	Streptophytina	Embryophyta	Tracheophyta	Euphyllophyta	Spermatophyta	Magnoliopsida	Mesangiospermae	eudicotyledons	Gunneridae	Pentapetalae	rosids	fabids	Rosales	Ulmaceae	Ulmus	Ulmus	minor					0	0	0	0	0	0	0	0	345	1293	0	0	0	0	0	0	0	659	0	0
ASV_133	JN892246.1	100	2.11e-83	Eukaryota	Viridiplantae	Streptophyta	Streptophytina	Embryophyta	Tracheophyta	Euphyllophyta	Spermatophyta	Magnoliopsida	Mesangiospermae	Liliopsida	Alismatales	Araceae	Lemnoideae	Wolffia	Wolffia	arrhiza								174	689	260	65	0	0	0	0	581	526	0	0	0	0	0	0	0	0	0	0
ASV_135	JN892246.1	99	8.99e-82	Eukaryota	Viridiplantae	Streptophyta	Streptophytina	Embryophyta	Tracheophyta	Euphyllophyta	Spermatophyta	Magnoliopsida	Mesangiospermae	Liliopsida	Alismatales	Araceae	Lemnoideae	Wolffia	Wolffia	arrhiza								222	777	0	0	0	0	0	0	640	516	0	0	0	0	0	0	0	0	0	0
ASV_136	JN407319.1	99	8.99e-82	Eukaryota	Viridiplantae	Streptophyta	Streptophytina	Embryophyta	Tracheophyta	Euphyllophyta	Spermatophyta	Magnoliopsida	Mesangiospermae	eudicotyledons	Gunneridae	Pentapetalae	rosids	fabids	Rosales	Moraceae	Moreae	Morus	Morus	alba				0	0	0	0	0	0	0	0	190	0	0	0	0	0	0	0	1962	0	0	0
ASV_137	HQ235614.1	97	1.98e-77	Eukaryota	Viridiplantae	Streptophyta	Streptophytina	Embryophyta	Tracheophyta	Euphyllophyta	Spermatophyta	Magnoliopsida	Mesangiospermae	eudicotyledons	Gunneridae	Pentapetalae	asterids	lamiids	Lamiales	Plantaginaceae	Gratioleae	Gratiola	Gratiola	virginiana				0	0	710	865	242	82	136	103	0	0	0	0	0	0	0	0	0	0	0	0
ASV_138	AM235135.1	98	4.66e-79	Eukaryota	Viridiplantae	Streptophyta	Streptophytina	Embryophyta	Tracheophyta	Euphyllophyta	Spermatophyta	Magnoliopsida	Mesangiospermae	eudicotyledons	Gunneridae	Pentapetalae	asterids	lamiids	Lamiales	Scrophulariaceae	Hemimerideae	Diclis	Diclis	reptans				0	0	0	807	214	0	203	343	0	0	0	0	0	0	496	0	0	0	0	0
ASV_139	JN892246.1	99	1.1e-80	Eukaryota	Viridiplantae	Streptophyta	Streptophytina	Embryophyta	Tracheophyta	Euphyllophyta	Spermatophyta	Magnoliopsida	Mesangiospermae	Liliopsida	Alismatales	Araceae	Lemnoideae	Wolffia	Wolffia	arrhiza								156	807	0	0	0	0	0	0	609	468	0	0	0	0	0	0	0	0	0	0
ASV_140	LC380389.1	98	4.66e-79	Eukaryota	Viridiplantae	Chlorophyta	core	chlorophytes	Chlorophyceae	CS	clade	Chlamydomonadales	Chlamydomonadaceae	Chlamydomonas	unclassified	Chlamydomonas	Chlamydomonas	sp.	TkS1601B3									0	0	0	0	0	0	329	972	0	0	0	0	0	0	143	582	0	0	0	0
ASV_141	AY543054.1	99	1.03e-74	Eukaryota	Viridiplantae	Chlorophyta	core	chlorophytes	Trebouxiophyceae	Trebouxiophyceae	incertae	sedis	Choricystis	clade	Choricystis	unclassified	Choricystis	Choricystis	sp.	Itas	2025-03-24	M-1w						0	0	0	0	0	0	0	0	131	420	0	0	0	137	876	314	116	0	0	0
ASV_142	Z77282.1	100	2.16e-48	Eukaryota	Viridiplantae	Streptophyta	Streptophytina	Embryophyta	Tracheophyta	Euphyllophyta	Spermatophyta	Magnoliopsida	Mesangiospermae	Liliopsida	Petrosaviidae	Asparagales	Iridaceae	Aristeoideae	Aristea	Aristea	glauca							0	0	0	0	0	0	0	0	0	0	0	0	0	0	0	0	0	0	1987	0
ASV_143	FN689364.1	98	5.67e-78	Eukaryota	Viridiplantae	Streptophyta	Streptophytina	Embryophyta	Tracheophyta	Euphyllophyta	Spermatophyta	Magnoliopsida	Mesangiospermae	eudicotyledons	Gunneridae	Pentapetalae	rosids	fabids	Rosales	Ulmaceae	Ulmus	Ulmus	minor					0	0	0	0	0	0	0	0	390	1043	0	0	0	0	0	0	0	553	0	0
ASV_144	LC380395.1	97	2.41e-76	Eukaryota	Viridiplantae	Chlorophyta	core	chlorophytes	Chlorophyceae	CS	clade	Chlamydomonadales	Volvocaceae	Lobomonas	Lobomonas	francei												0	0	0	0	286	299	0	468	0	0	0	0	0	0	0	533	0	368	0	0
ASV_145	JN892246.1	99	8.99e-82	Eukaryota	Viridiplantae	Streptophyta	Streptophytina	Embryophyta	Tracheophyta	Euphyllophyta	Spermatophyta	Magnoliopsida	Mesangiospermae	Liliopsida	Alismatales	Araceae	Lemnoideae	Wolffia	Wolffia	arrhiza								165	858	0	0	0	0	0	0	466	448	0	0	0	0	0	0	0	0	0	0
ASV_146	MT304406.1	99	8.99e-82	Eukaryota	Viridiplantae	Streptophyta	Streptophytina	Embryophyta	Tracheophyta	Euphyllophyta	Spermatophyta	Magnoliopsida	Mesangiospermae	eudicotyledons	Gunneridae	Pentapetalae	asterids	Ericales	Styracaceae	Styrax	Styrax	ferrugineus						0	0	0	0	0	0	0	0	0	0	0	0	0	0	0	0	1923	0	0	0
ASV_147	AM235028.1	98	3.82e-80	Eukaryota	Viridiplantae	Streptophyta	Streptophytina	Embryophyta	Tracheophyta	Euphyllophyta	Spermatophyta	Magnoliopsida	Mesangiospermae	eudicotyledons	Gunneridae	Pentapetalae	rosids	malvids	Geraniales	Francoaceae	Melianthus	Melianthus	major					0	0	0	0	0	0	0	0	0	0	0	0	0	0	0	0	0	1841	0	0
ASV_148	FN689364.1	99	1.1e-80	Eukaryota	Viridiplantae	Streptophyta	Streptophytina	Embryophyta	Tracheophyta	Euphyllophyta	Spermatophyta	Magnoliopsida	Mesangiospermae	eudicotyledons	Gunneridae	Pentapetalae	rosids	fabids	Rosales	Ulmaceae	Ulmus	Ulmus	minor					0	0	0	0	0	0	0	0	270	1026	0	0	0	0	0	0	0	532	0	0
ASV_149	AB511847.1	99	1.1e-80	Eukaryota	Viridiplantae	Chlorophyta	core	chlorophytes	Chlorophyceae	CS	clade	Chlamydomonadales	Chlamydomonadaceae	Chlamydomonas	Chlamydomonas	globosa												0	0	0	0	75	0	198	273	0	0	0	0	0	0	383	343	0	548	0	0
ASV_150	JN407319.1	99	8.99e-82	Eukaryota	Viridiplantae	Streptophyta	Streptophytina	Embryophyta	Tracheophyta	Euphyllophyta	Spermatophyta	Magnoliopsida	Mesangiospermae	eudicotyledons	Gunneridae	Pentapetalae	rosids	fabids	Rosales	Moraceae	Moreae	Morus	Morus	alba				0	0	0	0	0	0	0	0	0	0	0	0	0	0	0	0	1805	0	0	0
ASV_151	JN892246.1	99	8.99e-82	Eukaryota	Viridiplantae	Streptophyta	Streptophytina	Embryophyta	Tracheophyta	Euphyllophyta	Spermatophyta	Magnoliopsida	Mesangiospermae	Liliopsida	Alismatales	Araceae	Lemnoideae	Wolffia	Wolffia	arrhiza								142	544	0	163	0	0	0	0	492	458	0	0	0	0	0	0	0	0	0	0
ASV_152	JN892246.1	98	4.66e-79	Eukaryota	Viridiplantae	Streptophyta	Streptophytina	Embryophyta	Tracheophyta	Euphyllophyta	Spermatophyta	Magnoliopsida	Mesangiospermae	Liliopsida	Alismatales	Araceae	Lemnoideae	Wolffia	Wolffia	arrhiza								178	646	0	0	0	0	0	0	484	486	0	0	0	0	0	0	0	0	0	0
ASV_153	LC621250.1	99	1.1e-80	Eukaryota	Viridiplantae	Streptophyta	Streptophytina	Embryophyta	Tracheophyta	Euphyllophyta	Spermatophyta	Magnoliopsida	Mesangiospermae	Liliopsida	Petrosaviidae	Asparagales	Orchidaceae	Orchidoideae	Orchideae	Orchidinae	Dactylorhiza	Dactylorhiza	aristata					296	0	0	410	817	268	0	0	0	0	0	0	0	0	0	0	0	0	0	0
ASV_154	JN892246.1	98	4.66e-79	Eukaryota	Viridiplantae	Streptophyta	Streptophytina	Embryophyta	Tracheophyta	Euphyllophyta	Spermatophyta	Magnoliopsida	Mesangiospermae	Liliopsida	Alismatales	Araceae	Lemnoideae	Wolffia	Wolffia	arrhiza								156	698	0	0	0	0	0	0	467	469	0	0	0	0	0	0	0	0	0	0
ASV_155	JN892246.1	99	1.1e-80	Eukaryota	Viridiplantae	Streptophyta	Streptophytina	Embryophyta	Tracheophyta	Euphyllophyta	Spermatophyta	Magnoliopsida	Mesangiospermae	Liliopsida	Alismatales	Araceae	Lemnoideae	Wolffia	Wolffia	arrhiza								169	706	0	0	0	0	0	0	443	469	0	0	0	0	0	0	0	0	0	0
ASV_156	JN407319.1	99	1.1e-80	Eukaryota	Viridiplantae	Streptophyta	Streptophytina	Embryophyta	Tracheophyta	Euphyllophyta	Spermatophyta	Magnoliopsida	Mesangiospermae	eudicotyledons	Gunneridae	Pentapetalae	rosids	fabids	Rosales	Moraceae	Moreae	Morus	Morus	alba				0	0	0	0	0	0	0	0	0	0	0	0	0	0	0	0	1718	0	0	0
ASV_158	AF074101.1	99	1.1e-80	Eukaryota	Viridiplantae	Streptophyta	Streptophytina	Embryophyta	Tracheophyta	Euphyllophyta	Spermatophyta	Magnoliopsida	Mesangiospermae	Liliopsida	Petrosaviidae	Asparagales	Orchidaceae	Orchidoideae	Diurideae	Acianthinae	Acianthus	Acianthus	exsertus					0	292	462	196	300	0	209	238	0	0	0	0	0	0	0	0	0	0	0	0
ASV_159	JN892246.1	99	1.1e-80	Eukaryota	Viridiplantae	Streptophyta	Streptophytina	Embryophyta	Tracheophyta	Euphyllophyta	Spermatophyta	Magnoliopsida	Mesangiospermae	Liliopsida	Alismatales	Araceae	Lemnoideae	Wolffia	Wolffia	arrhiza								141	618	0	48	0	0	0	0	458	424	0	0	0	0	0	0	0	0	0	0
ASV_160	JN892246.1	98	5.67e-78	Eukaryota	Viridiplantae	Streptophyta	Streptophytina	Embryophyta	Tracheophyta	Euphyllophyta	Spermatophyta	Magnoliopsida	Mesangiospermae	Liliopsida	Alismatales	Araceae	Lemnoideae	Wolffia	Wolffia	arrhiza								154	655	0	0	0	0	0	0	452	428	0	0	0	0	0	0	0	0	0	0
ASV_161	JQ592871.1	99	1.1e-80	Eukaryota	Viridiplantae	Streptophyta	Streptophytina	Embryophyta	Tracheophyta	Euphyllophyta	Spermatophyta	Magnoliopsida	Mesangiospermae	eudicotyledons	Gunneridae	Pentapetalae	rosids	fabids	Rosales	Moraceae	Moreae	Morus	Morus	celtidifolia				0	0	0	0	0	0	0	0	0	0	0	0	0	0	0	0	1666	0	0	0
ASV_162	AM235135.1	98	4.66e-79	Eukaryota	Viridiplantae	Streptophyta	Streptophytina	Embryophyta	Tracheophyta	Euphyllophyta	Spermatophyta	Magnoliopsida	Mesangiospermae	eudicotyledons	Gunneridae	Pentapetalae	asterids	lamiids	Lamiales	Scrophulariaceae	Hemimerideae	Diclis	Diclis	reptans				0	0	654	0	174	0	718	102	0	0	0	0	0	0	0	0	0	0	0	0
ASV_163	JN407319.1	100	2.11e-83	Eukaryota	Viridiplantae	Streptophyta	Streptophytina	Embryophyta	Tracheophyta	Euphyllophyta	Spermatophyta	Magnoliopsida	Mesangiospermae	eudicotyledons	Gunneridae	Pentapetalae	rosids	fabids	Rosales	Moraceae	Moreae	Morus	Morus	alba				0	0	0	0	0	0	0	0	0	0	0	0	0	0	0	0	1609	0	0	0
ASV_164	MF687234.1	98	4.66e-79	Eukaryota	Viridiplantae	Chlorophyta	core	chlorophytes	Chlorophyceae	CS	clade	Chlamydomonadales	Volvocaceae	Gonium	Gonium	pectorale												0	0	0	0	0	0	0	0	0	0	0	0	0	0	0	0	0	1597	0	0
ASV_166	D63441.1	97	2.41e-76	Eukaryota	Viridiplantae	Chlorophyta	core	chlorophytes	Chlorophyceae	CS	clade	Chlamydomonadales	Volvocaceae	Pandorina	Pandorina	colemaniae												844	477	122	0	0	0	0	0	80	0	0	0	0	0	0	0	0	0	0	0
ASV_167	AY543054.1	98	4.36e-73	Eukaryota	Viridiplantae	Chlorophyta	core	chlorophytes	Trebouxiophyceae	Trebouxiophyceae	incertae	sedis	Choricystis	clade	Choricystis	unclassified	Choricystis	Choricystis	sp.	Itas	2025-03-24	M-1w						0	0	0	0	0	0	0	0	107	354	0	0	0	102	429	225	296	0	0	0
ASV_168	AF074101.1	99	8.99e-82	Eukaryota	Viridiplantae	Streptophyta	Streptophytina	Embryophyta	Tracheophyta	Euphyllophyta	Spermatophyta	Magnoliopsida	Mesangiospermae	Liliopsida	Petrosaviidae	Asparagales	Orchidaceae	Orchidoideae	Diurideae	Acianthinae	Acianthus	Acianthus	exsertus					234	72	345	429	0	0	196	200	0	0	0	0	0	0	0	0	0	0	0	0
ASV_169	AF074101.1	98	4.66e-79	Eukaryota	Viridiplantae	Streptophyta	Streptophytina	Embryophyta	Tracheophyta	Euphyllophyta	Spermatophyta	Magnoliopsida	Mesangiospermae	Liliopsida	Petrosaviidae	Asparagales	Orchidaceae	Orchidoideae	Diurideae	Acianthinae	Acianthus	Acianthus	exsertus					214	136	136	172	0	0	358	453	0	0	0	0	0	0	0	0	0	0	0	0
ASV_170	JN407319.1	99	1.1e-80	Eukaryota	Viridiplantae	Streptophyta	Streptophytina	Embryophyta	Tracheophyta	Euphyllophyta	Spermatophyta	Magnoliopsida	Mesangiospermae	eudicotyledons	Gunneridae	Pentapetalae	rosids	fabids	Rosales	Moraceae	Moreae	Morus	Morus	alba				0	0	0	0	0	0	0	0	0	0	0	0	0	0	0	0	1440	0	0	0
ASV_171	JN892246.1	98	4.66e-79	Eukaryota	Viridiplantae	Streptophyta	Streptophytina	Embryophyta	Tracheophyta	Euphyllophyta	Spermatophyta	Magnoliopsida	Mesangiospermae	Liliopsida	Alismatales	Araceae	Lemnoideae	Wolffia	Wolffia	arrhiza								146	463	0	0	0	0	0	0	435	389	0	0	0	0	0	0	0	0	0	0
ASV_172	JN407319.1	99	1.1e-80	Eukaryota	Viridiplantae	Streptophyta	Streptophytina	Embryophyta	Tracheophyta	Euphyllophyta	Spermatophyta	Magnoliopsida	Mesangiospermae	eudicotyledons	Gunneridae	Pentapetalae	rosids	fabids	Rosales	Moraceae	Moreae	Morus	Morus	alba				0	0	0	0	0	0	0	0	0	0	0	0	0	0	0	0	1427	0	0	0
ASV_173	AM234965.1	99	1.1e-80	Eukaryota	Viridiplantae	Streptophyta	Streptophytina	Embryophyta	Tracheophyta	Euphyllophyta	Spermatophyta	Magnoliopsida	Mesangiospermae	Liliopsida	Petrosaviidae	commelinids	Commelinales	Commelinaceae	Commelina	unclassified	Commelina	Commelina	sp.	Goldblatt	12506			586	0	0	755	0	82	0	0	0	0	0	0	0	0	0	0	0	0	0	0
ASV_174	Z77278.1	98	4.66e-79	Eukaryota	Viridiplantae	Streptophyta	Streptophytina	Embryophyta	Tracheophyta	Euphyllophyta	Spermatophyta	Magnoliopsida	Mesangiospermae	Liliopsida	Petrosaviidae	Asparagales	Hyacinthaceae	Hyacinthoideae	Hyacintheae	Muscari	Muscari	neglectum						0	488	0	606	0	105	0	219	0	0	0	0	0	0	0	0	0	0	0	0
ASV_175	JN891398.1	98	4.37e-44	Eukaryota	Viridiplantae	Streptophyta	Streptophytina	Embryophyta	Tracheophyta	Euphyllophyta	Spermatophyta	Magnoliopsida	Mesangiospermae	eudicotyledons	Gunneridae	Pentapetalae	asterids	lamiids	Lamiales	Plantaginaceae	Sibthorpieae	Sibthorpia	Sibthorpia	europaea				0	0	0	0	0	0	0	0	0	0	1416	0	0	0	0	0	0	0	0	0
ASV_176	AB176548.1	99	1.1e-80	Eukaryota	Viridiplantae	Streptophyta	Streptophytina	Embryophyta	Tracheophyta	Euphyllophyta	Spermatophyta	Magnoliopsida	Mesangiospermae	Liliopsida	Petrosaviidae	Asparagales	Orchidaceae	Cypripedioideae	Cypripedium	Cypripedium	macranthos							0	0	0	631	0	0	0	759	0	0	0	0	0	0	0	0	0	0	0	0
ASV_177	AM235135.1	98	4.66e-79	Eukaryota	Viridiplantae	Streptophyta	Streptophytina	Embryophyta	Tracheophyta	Euphyllophyta	Spermatophyta	Magnoliopsida	Mesangiospermae	eudicotyledons	Gunneridae	Pentapetalae	asterids	lamiids	Lamiales	Scrophulariaceae	Hemimerideae	Diclis	Diclis	reptans				0	0	288	311	171	236	146	213	0	0	0	0	0	0	0	0	0	0	0	0
ASV_178	JQ592871.1	98	4.66e-79	Eukaryota	Viridiplantae	Streptophyta	Streptophytina	Embryophyta	Tracheophyta	Euphyllophyta	Spermatophyta	Magnoliopsida	Mesangiospermae	eudicotyledons	Gunneridae	Pentapetalae	rosids	fabids	Rosales	Moraceae	Moreae	Morus	Morus	celtidifolia				0	0	0	0	0	0	0	0	0	0	0	0	0	0	0	0	1331	0	0	0
ASV_179	JQ592871.1	99	8.99e-82	Eukaryota	Viridiplantae	Streptophyta	Streptophytina	Embryophyta	Tracheophyta	Euphyllophyta	Spermatophyta	Magnoliopsida	Mesangiospermae	eudicotyledons	Gunneridae	Pentapetalae	rosids	fabids	Rosales	Moraceae	Moreae	Morus	Morus	celtidifolia				0	0	0	0	0	0	0	0	0	0	0	0	0	0	0	0	1323	0	0	0
ASV_180	AJ404747.1	99	1.1e-80	Eukaryota	Viridiplantae	Streptophyta	Streptophytina	Embryophyta	Tracheophyta	Euphyllophyta	Spermatophyta	Magnoliopsida	Mesangiospermae	Liliopsida	Petrosaviidae	commelinids	Arecales	Arecaceae	Coryphoideae	Cryosophileae	Cryosophila	unclassified	Cryosophila	Cryosophila	sp.	1991-1092		0	0	0	0	0	0	0	0	0	0	0	0	0	0	0	0	0	1305	0	0
ASV_181	LC380389.1	98	4.66e-79	Eukaryota	Viridiplantae	Chlorophyta	core	chlorophytes	Chlorophyceae	CS	clade	Chlamydomonadales	Chlamydomonadaceae	Chlamydomonas	unclassified	Chlamydomonas	Chlamydomonas	sp.	TkS1601B3									0	0	0	0	0	0	324	145	0	94	0	0	0	0	142	591	0	0	0	0
ASV_182	Z69204.1	99	1.1e-80	Eukaryota	Viridiplantae	Streptophyta	Streptophytina	Embryophyta	Tracheophyta	Euphyllophyta	Spermatophyta	Magnoliopsida	Mesangiospermae	Liliopsida	Petrosaviidae	Asparagales	Amaryllidaceae	Allioideae	Allieae	Allium	Allium	altaicum						0	315	0	0	476	498	0	0	0	0	0	0	0	0	0	0	0	0	0	0
ASV_183	JQ512531.1	98	3.82e-80	Eukaryota	Viridiplantae	Streptophyta	Streptophytina	Embryophyta	Tracheophyta	Euphyllophyta	Spermatophyta	Acrogymnospermae	Pinopsida	Pinidae	Conifers	II	Cupressales	Cupressaceae	Cryptomeria	Cryptomeria	japonica							0	0	0	0	0	0	0	0	0	284	0	0	314	690	0	0	0	0	0	0
ASV_184	MN216789.1	98	4.66e-79	Eukaryota	Viridiplantae	Streptophyta	Streptophytina	Embryophyta	Tracheophyta	Euphyllophyta	Spermatophyta	Magnoliopsida	Mesangiospermae	eudicotyledons	Gunneridae	Pentapetalae	rosids	fabids	Fabales	Fabaceae	Papilionoideae	50	kb	inversion	clade	NPAAA	clade	0	0	631	634	0	0	0	0	0	0	0	0	0	0	0	0	0	0	0	0
ASV_185	MG833446.1	98	3.82e-80	Eukaryota	Viridiplantae	Streptophyta	Streptophytina	Embryophyta	Tracheophyta	Euphyllophyta	Spermatophyta	Magnoliopsida	Mesangiospermae	eudicotyledons	Gunneridae	Pentapetalae	asterids	campanulids	Asterales	Asteraceae	Asteroideae	Heliantheae	alliance	Eupatorieae	Austrocritonia	Austrocritonia	angulicaulis	0	0	0	0	0	0	0	0	0	1260	0	0	0	0	0	0	0	0	0	0
ASV_186	LC380393.1	98	4.77e-79	Eukaryota	Viridiplantae	Chlorophyta	core	chlorophytes	Chlorophyceae	CS	clade	Chlamydomonadales	Chlamydomonadaceae	Vitreochlamys	unclassified	Vitreochlamys	Vitreochlamys	sp.	SAG	12.93								0	0	0	0	552	371	310	0	0	0	0	0	0	0	0	0	0	0	0	0
ASV_187	JQ592871.1	99	8.99e-82	Eukaryota	Viridiplantae	Streptophyta	Streptophytina	Embryophyta	Tracheophyta	Euphyllophyta	Spermatophyta	Magnoliopsida	Mesangiospermae	eudicotyledons	Gunneridae	Pentapetalae	rosids	fabids	Rosales	Moraceae	Moreae	Morus	Morus	celtidifolia				0	0	0	0	0	0	0	0	0	0	0	0	0	0	0	0	1222	0	0	0
ASV_188	LC621250.1	99	1.1e-80	Eukaryota	Viridiplantae	Streptophyta	Streptophytina	Embryophyta	Tracheophyta	Euphyllophyta	Spermatophyta	Magnoliopsida	Mesangiospermae	Liliopsida	Petrosaviidae	Asparagales	Orchidaceae	Orchidoideae	Orchideae	Orchidinae	Dactylorhiza	Dactylorhiza	aristata					350	0	189	170	0	267	0	165	0	0	0	0	0	0	0	0	0	0	0	0
ASV_189	OL537690.1	98	4.66e-79	Eukaryota	Viridiplantae	Streptophyta	Streptophytina	Embryophyta	Tracheophyta	Euphyllophyta	Spermatophyta	Magnoliopsida	Mesangiospermae	eudicotyledons	Gunneridae	Pentapetalae	asterids	campanulids	Asterales	Asteraceae	Asteroideae	Heliantheae	alliance	Millerieae	Melampodium	Melampodium	leucanthum	0	0	0	0	0	0	0	0	0	1134	0	0	0	0	0	0	0	0	0	0
ASV_190	MK257134.1	98	4.66e-79	Eukaryota	Viridiplantae	Chlorophyta	core	chlorophytes	Chlorophyceae	CS	clade	Chlamydomonadales	Chlorococcaceae	Fasciculochloris	Fasciculochloris	boldii												0	0	0	0	0	0	0	0	0	0	0	0	0	0	620	478	0	0	0	0
ASV_191	JN407319.1	98	4.66e-79	Eukaryota	Viridiplantae	Streptophyta	Streptophytina	Embryophyta	Tracheophyta	Euphyllophyta	Spermatophyta	Magnoliopsida	Mesangiospermae	eudicotyledons	Gunneridae	Pentapetalae	rosids	fabids	Rosales	Moraceae	Moreae	Morus	Morus	alba				0	0	0	0	0	0	0	0	0	0	0	0	0	0	0	0	1090	0	0	0
ASV_192	JN407319.1	99	1.1e-80	Eukaryota	Viridiplantae	Streptophyta	Streptophytina	Embryophyta	Tracheophyta	Euphyllophyta	Spermatophyta	Magnoliopsida	Mesangiospermae	eudicotyledons	Gunneridae	Pentapetalae	rosids	fabids	Rosales	Moraceae	Moreae	Morus	Morus	alba				0	0	0	0	0	0	0	0	141	0	0	0	0	0	0	0	912	0	0	0
ASV_193	JN407319.1	99	8.99e-82	Eukaryota	Viridiplantae	Streptophyta	Streptophytina	Embryophyta	Tracheophyta	Euphyllophyta	Spermatophyta	Magnoliopsida	Mesangiospermae	eudicotyledons	Gunneridae	Pentapetalae	rosids	fabids	Rosales	Moraceae	Moreae	Morus	Morus	alba				0	0	0	0	0	0	0	0	0	0	0	0	0	0	0	0	1053	0	0	0
ASV_194	AM235135.1	95	1.25e-73	Eukaryota	Viridiplantae	Streptophyta	Streptophytina	Embryophyta	Tracheophyta	Euphyllophyta	Spermatophyta	Magnoliopsida	Mesangiospermae	eudicotyledons	Gunneridae	Pentapetalae	asterids	lamiids	Lamiales	Scrophulariaceae	Hemimerideae	Diclis	Diclis	reptans				0	0	0	553	0	0	0	496	0	0	0	0	0	0	0	0	0	0	0	0
ASV_195	AJ001766.1	99	8.99e-82	Eukaryota	Viridiplantae	Streptophyta	Streptophytina	Embryophyta	Tracheophyta	Euphyllophyta	Spermatophyta	Magnoliopsida	Mesangiospermae	eudicotyledons	Gunneridae	Pentapetalae	asterids	lamiids	Lamiales	Oleaceae	Oleeae	Olea	Olea	europaea				0	0	0	0	0	0	0	0	0	1042	0	0	0	0	0	0	0	0	0	0
ASV_196	JQ592871.1	99	1.1e-80	Eukaryota	Viridiplantae	Streptophyta	Streptophytina	Embryophyta	Tracheophyta	Euphyllophyta	Spermatophyta	Magnoliopsida	Mesangiospermae	eudicotyledons	Gunneridae	Pentapetalae	rosids	fabids	Rosales	Moraceae	Moreae	Morus	Morus	celtidifolia				0	0	0	0	0	0	0	0	0	0	0	0	0	0	0	0	1032	0	0	0
ASV_197	JQ592871.1	99	1.1e-80	Eukaryota	Viridiplantae	Streptophyta	Streptophytina	Embryophyta	Tracheophyta	Euphyllophyta	Spermatophyta	Magnoliopsida	Mesangiospermae	eudicotyledons	Gunneridae	Pentapetalae	rosids	fabids	Rosales	Moraceae	Moreae	Morus	Morus	celtidifolia				0	0	0	0	0	0	0	0	0	0	0	0	0	0	0	0	1030	0	0	0
ASV_198	MF963318.1	99	8.99e-82	Eukaryota	Viridiplantae	Streptophyta	Streptophytina	Embryophyta	Tracheophyta	Euphyllophyta	Spermatophyta	Magnoliopsida	Mesangiospermae	eudicotyledons	Gunneridae	Pentapetalae	rosids	fabids	Fabales	Fabaceae	Caesalpinioideae	mimosoid	clade	Acacieae	Senegalia	Senegalia	greggii	0	0	486	154	0	0	0	0	0	382	0	0	0	0	0	0	0	0	0	0
ASV_199	AM234965.1	99	8.99e-82	Eukaryota	Viridiplantae	Streptophyta	Streptophytina	Embryophyta	Tracheophyta	Euphyllophyta	Spermatophyta	Magnoliopsida	Mesangiospermae	Liliopsida	Petrosaviidae	commelinids	Commelinales	Commelinaceae	Commelina	unclassified	Commelina	Commelina	sp.	Goldblatt	12506			0	0	382	0	0	0	82	555	0	0	0	0	0	0	0	0	0	0	0	0
ASV_200	AM234965.1	98	4.66e-79	Eukaryota	Viridiplantae	Streptophyta	Streptophytina	Embryophyta	Tracheophyta	Euphyllophyta	Spermatophyta	Magnoliopsida	Mesangiospermae	Liliopsida	Petrosaviidae	commelinids	Commelinales	Commelinaceae	Commelina	unclassified	Commelina	Commelina	sp.	Goldblatt	12506			0	0	0	0	410	203	400	0	0	0	0	0	0	0	0	0	0	0	0	0
ASV_201	MH536614.1	95	1.25e-73	Eukaryota	Viridiplantae	Streptophyta	Streptophytina	Embryophyta	Tracheophyta	Euphyllophyta	Spermatophyta	Magnoliopsida	Mesangiospermae	eudicotyledons	Gunneridae	Pentapetalae	rosids	malvids	Brassicales	Brassicaceae	Brassiceae	Brassica	unclassified	Brassica	Brassica	sp.	6	0	0	0	0	0	0	1007	0	0	0	0	0	0	0	0	0	0	0	0	0
ASV_202	AB004901.1	96	2.94e-75	Eukaryota	Viridiplantae	Streptophyta	Streptophytina	Embryophyta	Tracheophyta	Euphyllophyta	Spermatophyta	Magnoliopsida	Mesangiospermae	Liliopsida	Alismatales	Potamogetonaceae	Potamogeton	Potamogeton	distinctus									0	0	0	0	0	0	0	0	0	0	0	0	0	0	0	0	1007	0	0	0
ASV_203	AJ307084.1	98	5.67e-78	Eukaryota	Viridiplantae	Streptophyta	Streptophytina	Embryophyta	Tracheophyta	Euphyllophyta	Spermatophyta	Magnoliopsida	Mesangiospermae	Liliopsida	Petrosaviidae	Asparagales	Iridaceae	Iridoideae	Irideae	Moraea	Moraea	albicuspa						0	0	0	393	407	0	170	0	0	0	0	0	0	0	0	0	0	0	0	0
ASV_204	JN892246.1	96	2.94e-75	Eukaryota	Viridiplantae	Streptophyta	Streptophytina	Embryophyta	Tracheophyta	Euphyllophyta	Spermatophyta	Magnoliopsida	Mesangiospermae	Liliopsida	Alismatales	Araceae	Lemnoideae	Wolffia	Wolffia	arrhiza								0	967	0	0	0	0	0	0	0	0	0	0	0	0	0	0	0	0	0	0
ASV_205	AB176548.1	99	1.1e-80	Eukaryota	Viridiplantae	Streptophyta	Streptophytina	Embryophyta	Tracheophyta	Euphyllophyta	Spermatophyta	Magnoliopsida	Mesangiospermae	Liliopsida	Petrosaviidae	Asparagales	Orchidaceae	Cypripedioideae	Cypripedium	Cypripedium	macranthos							0	374	0	0	0	0	580	0	0	0	0	0	0	0	0	0	0	0	0	0
ASV_206	MT447205.1	98	1.33e-79	Eukaryota	Viridiplantae	Streptophyta	Streptophytina	Embryophyta	Tracheophyta	Euphyllophyta	Spermatophyta	Magnoliopsida	Mesangiospermae	eudicotyledons	Gunneridae	Pentapetalae	rosids	fabids	Malpighiales	Euphorbiaceae	Euphorbioideae	Euphorbieae	Euphorbia	Euphorbia	subgen.	Esula	Euphorbia	0	0	0	0	0	0	0	0	0	944	0	0	0	0	0	0	0	0	0	0
ASV_207	JN893369.1	98	1.63e-78	Eukaryota	Viridiplantae	Streptophyta	Streptophytina	Embryophyta	Tracheophyta	Euphyllophyta	Spermatophyta	Magnoliopsida	Mesangiospermae	eudicotyledons	Gunneridae	Pentapetalae	rosids	fabids	Rosales	Urticaceae	Urtica	Urtica	urens					0	0	0	0	0	0	0	0	0	0	0	0	0	0	0	0	937	0	0	0
ASV_209	AM992646.2	96	1.03e-74	Eukaryota	Viridiplantae	Streptophyta	Streptophytina	Embryophyta	Tracheophyta	Euphyllophyta	Spermatophyta	Magnoliopsida	Mesangiospermae	Liliopsida	Petrosaviidae	Asparagales	Hyacinthaceae	Ornithogaloideae	Loncomelos	Loncomelos	narbonense							314	339	0	249	0	0	0	0	0	0	0	0	0	0	0	0	0	0	0	0
ASV_210	Z69204.1	98	4.66e-79	Eukaryota	Viridiplantae	Streptophyta	Streptophytina	Embryophyta	Tracheophyta	Euphyllophyta	Spermatophyta	Magnoliopsida	Mesangiospermae	Liliopsida	Petrosaviidae	Asparagales	Amaryllidaceae	Allioideae	Allieae	Allium	Allium	altaicum						0	462	0	0	0	0	422	0	0	0	0	0	0	0	0	0	0	0	0	0
ASV_212	KJ667630.1	97	2.41e-76	Eukaryota	Viridiplantae	Streptophyta	Streptophytina	Embryophyta	Tracheophyta	Euphyllophyta	Spermatophyta	Magnoliopsida	Mesangiospermae	eudicotyledons	Gunneridae	Pentapetalae	asterids	campanulids	Apiales	Apiineae	Apiaceae	Apioideae	apioid	superclade	Careae	Carum	Carum	0	0	0	0	0	0	0	0	0	876	0	0	0	0	0	0	0	0	0	0
ASV_213	AB004901.1	98	4.66e-79	Eukaryota	Viridiplantae	Streptophyta	Streptophytina	Embryophyta	Tracheophyta	Euphyllophyta	Spermatophyta	Magnoliopsida	Mesangiospermae	Liliopsida	Alismatales	Potamogetonaceae	Potamogeton	Potamogeton	distinctus									0	0	0	0	0	0	0	0	0	863	0	0	0	0	0	0	0	0	0	0
ASV_214	FN689358.1	99	8.99e-82	Eukaryota	Viridiplantae	Streptophyta	Streptophytina	Embryophyta	Tracheophyta	Euphyllophyta	Spermatophyta	Magnoliopsida	Mesangiospermae	eudicotyledons	Gunneridae	Pentapetalae	rosids	malvids	Sapindales	Sapindaceae	Hippocastanoideae	Acereae	Acer	Acer	x	peronai		0	0	0	0	0	0	0	0	0	0	0	0	117	292	0	0	443	0	0	0
ASV_215	LC380383.1	98	5.67e-78	Eukaryota	Viridiplantae	Chlorophyta	core	chlorophytes	Chlorophyceae	CS	clade	Chlamydomonadales	Chlamydomonadaceae	Chlamydomonas	unclassified	Chlamydomonas	Chlamydomonas	sp.	ChW1002A1									0	0	0	0	0	0	0	372	0	0	0	0	0	0	0	0	470	0	0	0
ASV_216	KF296602.1	98	5.67e-78	Eukaryota	Viridiplantae	Streptophyta	Streptophytina	Embryophyta	Tracheophyta	Euphyllophyta	Spermatophyta	Magnoliopsida	Mesangiospermae	Liliopsida	Petrosaviidae	Asparagales	Orchidaceae	Cypripedioideae	Cypripedium	Cypripedium	japonicum							0	0	0	0	829	0	0	0	0	0	0	0	0	0	0	0	0	0	0	0
ASV_217	JQ024514.1	98	5.67e-78	Eukaryota	Viridiplantae	Streptophyta	Streptophytina	Embryophyta	Tracheophyta	Euphyllophyta	Spermatophyta	Magnoliopsida	Mesangiospermae	Liliopsida	Petrosaviidae	Asparagales	Asphodelaceae	Asphodeloideae	Aloe	Aloe	hereroensis							0	0	0	0	824	0	0	0	0	0	0	0	0	0	0	0	0	0	0	0
ASV_218	MK753528.1	98	1.98e-77	Eukaryota	Viridiplantae	Streptophyta	Streptophytina	Embryophyta	Tracheophyta	Euphyllophyta	Spermatophyta	Magnoliopsida	Mesangiospermae	Liliopsida	Petrosaviidae	commelinids	Arecales	Arecaceae	Coryphoideae	Caryoteae	Wallichia	Wallichia	caryotoides					0	0	0	0	0	0	0	0	0	0	0	0	0	0	0	0	0	822	0	0
ASV_219	GU943583.1	97	1.98e-77	Eukaryota	Viridiplantae	Streptophyta	Streptophytina	Embryophyta	Tracheophyta	Euphyllophyta	Spermatophyta	Magnoliopsida	Mesangiospermae	eudicotyledons	Gunneridae	Pentapetalae	asterids	lamiids	Lamiales	Orobanchaceae	Pedicularideae	Castillejinae	Agalinis	Agalinis	auriculata			0	0	0	0	0	0	0	0	0	815	0	0	0	0	0	0	0	0	0	0
ASV_220	AB004901.1	98	1.98e-77	Eukaryota	Viridiplantae	Streptophyta	Streptophytina	Embryophyta	Tracheophyta	Euphyllophyta	Spermatophyta	Magnoliopsida	Mesangiospermae	Liliopsida	Alismatales	Potamogetonaceae	Potamogeton	Potamogeton	distinctus									0	0	0	0	0	0	0	0	0	0	0	0	0	0	0	0	815	0	0	0
ASV_221	MH536614.1	97	1.98e-77	Eukaryota	Viridiplantae	Streptophyta	Streptophytina	Embryophyta	Tracheophyta	Euphyllophyta	Spermatophyta	Magnoliopsida	Mesangiospermae	eudicotyledons	Gunneridae	Pentapetalae	rosids	malvids	Brassicales	Brassicaceae	Brassiceae	Brassica	unclassified	Brassica	Brassica	sp.	6	0	0	0	0	0	0	809	0	0	0	0	0	0	0	0	0	0	0	0	0
ASV_222	AJ309657.1	98	5.67e-78	Eukaryota	Viridiplantae	Streptophyta	Streptophytina	Embryophyta	Tracheophyta	Euphyllophyta	Spermatophyta	Magnoliopsida	Mesangiospermae	Liliopsida	Petrosaviidae	Asparagales	Iridaceae	Crocoideae	Croceae	Hesperantha	Hesperantha	coccinea						0	0	0	0	0	0	0	0	0	0	0	0	0	0	0	0	0	0	442	366
ASV_223	AM235028.1	99	8.99e-82	Eukaryota	Viridiplantae	Streptophyta	Streptophytina	Embryophyta	Tracheophyta	Euphyllophyta	Spermatophyta	Magnoliopsida	Mesangiospermae	eudicotyledons	Gunneridae	Pentapetalae	rosids	malvids	Geraniales	Francoaceae	Melianthus	Melianthus	major					0	0	0	0	0	0	0	0	0	0	0	0	0	0	0	0	0	797	0	0
ASV_224	AJ307084.1	98	4.66e-79	Eukaryota	Viridiplantae	Streptophyta	Streptophytina	Embryophyta	Tracheophyta	Euphyllophyta	Spermatophyta	Magnoliopsida	Mesangiospermae	Liliopsida	Petrosaviidae	Asparagales	Iridaceae	Iridoideae	Irideae	Moraea	Moraea	albicuspa						0	526	234	0	0	0	0	0	0	0	0	0	0	0	0	0	0	0	0	0
ASV_225	JQ592871.1	99	8.99e-82	Eukaryota	Viridiplantae	Streptophyta	Streptophytina	Embryophyta	Tracheophyta	Euphyllophyta	Spermatophyta	Magnoliopsida	Mesangiospermae	eudicotyledons	Gunneridae	Pentapetalae	rosids	fabids	Rosales	Moraceae	Moreae	Morus	Morus	celtidifolia				0	0	0	0	0	0	0	0	0	0	0	0	0	0	0	0	760	0	0	0
ASV_226	AF074101.1	98	5.67e-78	Eukaryota	Viridiplantae	Streptophyta	Streptophytina	Embryophyta	Tracheophyta	Euphyllophyta	Spermatophyta	Magnoliopsida	Mesangiospermae	Liliopsida	Petrosaviidae	Asparagales	Orchidaceae	Orchidoideae	Diurideae	Acianthinae	Acianthus	Acianthus	exsertus					0	0	0	0	401	0	351	0	0	0	0	0	0	0	0	0	0	0	0	0
ASV_227	AJ512325.1	97	2.41e-76	Eukaryota	Viridiplantae	Streptophyta	Streptophytina	Embryophyta	Tracheophyta	Euphyllophyta	Spermatophyta	Magnoliopsida	Mesangiospermae	Liliopsida	Petrosaviidae	Asparagales	Asphodelaceae	Asphodeloideae	Bulbinella	Bulbinella	nana							0	0	0	0	0	0	748	0	0	0	0	0	0	0	0	0	0	0	0	0
ASV_228	JQ590553.1	97	1.98e-77	Eukaryota	Viridiplantae	Streptophyta	Streptophytina	Embryophyta	Tracheophyta	Euphyllophyta	Spermatophyta	Magnoliopsida	Mesangiospermae	eudicotyledons	Gunneridae	Pentapetalae	asterids	campanulids	Asterales	Asteraceae	unclassified	Asteraceae	Asteraceae	sp.	Espinoza5657			0	0	0	0	0	0	0	0	0	747	0	0	0	0	0	0	0	0	0	0
ASV_231	KR233276.1	99	1.1e-80	Eukaryota	Viridiplantae	Streptophyta	Streptophytina	Embryophyta	Tracheophyta	Euphyllophyta	Spermatophyta	Magnoliopsida	Mesangiospermae	Liliopsida	Petrosaviidae	Liliales	Melanthiaceae	Zigadenus	Zigadenus	glaberrimus								0	0	0	0	0	0	0	729	0	0	0	0	0	0	0	0	0	0	0	0
ASV_232	JQ592871.1	99	1.1e-80	Eukaryota	Viridiplantae	Streptophyta	Streptophytina	Embryophyta	Tracheophyta	Euphyllophyta	Spermatophyta	Magnoliopsida	Mesangiospermae	eudicotyledons	Gunneridae	Pentapetalae	rosids	fabids	Rosales	Moraceae	Moreae	Morus	Morus	celtidifolia				0	0	0	0	0	0	0	0	0	0	0	0	0	0	0	0	726	0	0	0
ASV_233	FN599453.1	98	4.66e-79	Eukaryota	Viridiplantae	Streptophyta	Streptophytina	Embryophyta	Tracheophyta	Euphyllophyta	Spermatophyta	Magnoliopsida	Mesangiospermae	eudicotyledons	Gunneridae	Pentapetalae	rosids	malvids	Sapindales	Meliaceae	Melia	Melia	azedarach					0	0	0	0	0	0	0	0	0	0	0	0	0	0	0	0	723	0	0	0
ASV_234	KR233276.1	99	1.1e-80	Eukaryota	Viridiplantae	Streptophyta	Streptophytina	Embryophyta	Tracheophyta	Euphyllophyta	Spermatophyta	Magnoliopsida	Mesangiospermae	Liliopsida	Petrosaviidae	Liliales	Melanthiaceae	Zigadenus	Zigadenus	glaberrimus								0	721	0	0	0	0	0	0	0	0	0	0	0	0	0	0	0	0	0	0
ASV_235	OL537690.1	98	4.66e-79	Eukaryota	Viridiplantae	Streptophyta	Streptophytina	Embryophyta	Tracheophyta	Euphyllophyta	Spermatophyta	Magnoliopsida	Mesangiospermae	eudicotyledons	Gunneridae	Pentapetalae	asterids	campanulids	Asterales	Asteraceae	Asteroideae	Heliantheae	alliance	Millerieae	Melampodium	Melampodium	leucanthum	0	0	0	0	0	0	0	0	0	715	0	0	0	0	0	0	0	0	0	0
ASV_236	LC703091.1	99	8.99e-82	Eukaryota	Viridiplantae	Streptophyta	Streptophytina	Embryophyta	Tracheophyta	Euphyllophyta	Spermatophyta	Magnoliopsida	Mesangiospermae	eudicotyledons	Gunneridae	Pentapetalae	rosids	fabids	Malpighiales	Euphorbiaceae	Euphorbioideae	Euphorbieae	Euphorbia	unclassified	Euphorbia	Euphorbia	sp.	0	0	0	0	0	0	0	0	0	0	0	0	0	714	0	0	0	0	0	0
ASV_237	AM235028.1	98	4.66e-79	Eukaryota	Viridiplantae	Streptophyta	Streptophytina	Embryophyta	Tracheophyta	Euphyllophyta	Spermatophyta	Magnoliopsida	Mesangiospermae	eudicotyledons	Gunneridae	Pentapetalae	rosids	malvids	Geraniales	Francoaceae	Melianthus	Melianthus	major					0	0	0	0	0	0	0	0	0	0	0	0	0	0	0	0	0	711	0	0
ASV_239	AB176548.1	98	4.66e-79	Eukaryota	Viridiplantae	Streptophyta	Streptophytina	Embryophyta	Tracheophyta	Euphyllophyta	Spermatophyta	Magnoliopsida	Mesangiospermae	Liliopsida	Petrosaviidae	Asparagales	Orchidaceae	Cypripedioideae	Cypripedium	Cypripedium	macranthos							0	0	0	0	0	707	0	0	0	0	0	0	0	0	0	0	0	0	0	0
ASV_241	Z70142.1	98	3.82e-80	Eukaryota	Viridiplantae	Streptophyta	Streptophytina	Embryophyta	Tracheophyta	Euphyllophyta	Spermatophyta	Magnoliopsida	Mesangiospermae	eudicotyledons	Gunneridae	Pentapetalae	rosids	fabids	Fabales	Fabaceae	Papilionoideae	Cladrastis	clade	Styphnolobium	Styphnolobium	japonicum		0	0	700	0	0	0	0	0	0	0	0	0	0	0	0	0	0	0	0	0
ASV_242	JQ592879.1	96	2.94e-75	Eukaryota	Viridiplantae	Streptophyta	Streptophytina	Embryophyta	Tracheophyta	Euphyllophyta	Spermatophyta	Magnoliopsida	Mesangiospermae	eudicotyledons	Gunneridae	Pentapetalae	rosids	fabids	Rosales	Moraceae	Moreae	Sorocea	Sorocea	affinis				0	0	0	0	0	0	0	0	0	0	0	0	0	0	0	0	695	0	0	0
ASV_243	AM234965.1	96	2.94e-75	Eukaryota	Viridiplantae	Streptophyta	Streptophytina	Embryophyta	Tracheophyta	Euphyllophyta	Spermatophyta	Magnoliopsida	Mesangiospermae	Liliopsida	Petrosaviidae	commelinids	Commelinales	Commelinaceae	Commelina	unclassified	Commelina	Commelina	sp.	Goldblatt	12506			0	0	316	375	0	0	0	0	0	0	0	0	0	0	0	0	0	0	0	0
ASV_244	AB004901.1	96	1.25e-73	Eukaryota	Viridiplantae	Streptophyta	Streptophytina	Embryophyta	Tracheophyta	Euphyllophyta	Spermatophyta	Magnoliopsida	Mesangiospermae	Liliopsida	Alismatales	Potamogetonaceae	Potamogeton	Potamogeton	distinctus									0	0	0	0	0	0	0	0	0	690	0	0	0	0	0	0	0	0	0	0
ASV_245	AM234810.1	98	3.82e-80	Eukaryota	Viridiplantae	Streptophyta	Streptophytina	Embryophyta	Tracheophyta	Euphyllophyta	Spermatophyta	Magnoliopsida	Mesangiospermae	eudicotyledons	Gunneridae	Pentapetalae	rosids	malvids	Sapindales	Anacardiaceae	Laurophyllus	Laurophyllus	capensis					0	0	0	0	0	684	0	0	0	0	0	0	0	0	0	0	0	0	0	0
ASV_246	FN599453.1	98	4.66e-79	Eukaryota	Viridiplantae	Streptophyta	Streptophytina	Embryophyta	Tracheophyta	Euphyllophyta	Spermatophyta	Magnoliopsida	Mesangiospermae	eudicotyledons	Gunneridae	Pentapetalae	rosids	malvids	Sapindales	Meliaceae	Melia	Melia	azedarach					0	0	0	0	0	0	513	171	0	0	0	0	0	0	0	0	0	0	0	0
ASV_247	MF687234.1	98	4.66e-79	Eukaryota	Viridiplantae	Chlorophyta	core	chlorophytes	Chlorophyceae	CS	clade	Chlamydomonadales	Volvocaceae	Gonium	Gonium	pectorale												0	0	0	0	0	0	0	0	0	0	0	0	0	0	0	680	0	0	0	0
ASV_248	JQ594286.1	97	2.41e-76	Eukaryota	Viridiplantae	Streptophyta	Streptophytina	Embryophyta	Tracheophyta	Euphyllophyta	Spermatophyta	Magnoliopsida	Mesangiospermae	eudicotyledons	Gunneridae	Pentapetalae	rosids	fabids	Rosales	Cannabaceae	Celtis	Celtis	iguanaea					0	0	0	0	0	0	0	0	0	0	0	0	0	0	0	0	672	0	0	0
ASV_249	AM992646.2	97	2.41e-76	Eukaryota	Viridiplantae	Streptophyta	Streptophytina	Embryophyta	Tracheophyta	Euphyllophyta	Spermatophyta	Magnoliopsida	Mesangiospermae	Liliopsida	Petrosaviidae	Asparagales	Hyacinthaceae	Ornithogaloideae	Loncomelos	Loncomelos	narbonense							0	0	0	0	0	669	0	0	0	0	0	0	0	0	0	0	0	0	0	0
ASV_250	Y10674.1	98	3.82e-80	Eukaryota	Viridiplantae	Streptophyta	Streptophytina	Embryophyta	Tracheophyta	Euphyllophyta	Spermatophyta	Magnoliopsida	Mesangiospermae	eudicotyledons	Gunneridae	Pentapetalae	asterids	campanulids	Bruniales	Bruniaceae	Brunieae	Berzelia	Berzelia	albiflora				0	0	0	0	0	0	0	0	0	668	0	0	0	0	0	0	0	0	0	0
ASV_253	KR233276.1	98	5.67e-78	Eukaryota	Viridiplantae	Streptophyta	Streptophytina	Embryophyta	Tracheophyta	Euphyllophyta	Spermatophyta	Magnoliopsida	Mesangiospermae	Liliopsida	Petrosaviidae	Liliales	Melanthiaceae	Zigadenus	Zigadenus	glaberrimus								0	0	0	658	0	0	0	0	0	0	0	0	0	0	0	0	0	0	0	0
ASV_254	AM235028.1	99	8.99e-82	Eukaryota	Viridiplantae	Streptophyta	Streptophytina	Embryophyta	Tracheophyta	Euphyllophyta	Spermatophyta	Magnoliopsida	Mesangiospermae	eudicotyledons	Gunneridae	Pentapetalae	rosids	malvids	Geraniales	Francoaceae	Melianthus	Melianthus	major					0	0	0	0	0	0	0	0	0	0	0	0	0	0	0	0	0	651	0	0
ASV_255	AM235028.1	99	8.99e-82	Eukaryota	Viridiplantae	Streptophyta	Streptophytina	Embryophyta	Tracheophyta	Euphyllophyta	Spermatophyta	Magnoliopsida	Mesangiospermae	eudicotyledons	Gunneridae	Pentapetalae	rosids	malvids	Geraniales	Francoaceae	Melianthus	Melianthus	major					0	0	0	0	0	0	0	0	0	0	0	0	0	0	0	0	0	649	0	0
ASV_256	AJ295267.1	99	7.38e-83	Eukaryota	Viridiplantae	Streptophyta	Streptophytina	Embryophyta	Tracheophyta	Euphyllophyta	Spermatophyta	Magnoliopsida	Mesangiospermae	eudicotyledons	Gunneridae	Pentapetalae	rosids	malvids	Malvales	Thymelaeaceae	Lasiosiphon	Lasiosiphon	kraussianus					0	470	0	0	0	0	0	0	0	0	0	0	0	0	0	176	0	0	0	0
ASV_257	AJ404840.1	96	1.25e-73	Eukaryota	Viridiplantae	Streptophyta	Streptophytina	Embryophyta	Tracheophyta	Euphyllophyta	Spermatophyta	Magnoliopsida	Mesangiospermae	Liliopsida	Petrosaviidae	commelinids	Arecales	Dasypogonaceae	Kingia	Kingia	australis							0	0	0	0	0	0	645	0	0	0	0	0	0	0	0	0	0	0	0	0
ASV_259	AJ404840.1	96	2.94e-75	Eukaryota	Viridiplantae	Streptophyta	Streptophytina	Embryophyta	Tracheophyta	Euphyllophyta	Spermatophyta	Magnoliopsida	Mesangiospermae	Liliopsida	Petrosaviidae	commelinids	Arecales	Dasypogonaceae	Kingia	Kingia	australis							0	0	0	0	0	0	0	635	0	0	0	0	0	0	0	0	0	0	0	0
ASV_260	MH536609.1	99	8.99e-82	Eukaryota	Viridiplantae	Streptophyta	Streptophytina	Embryophyta	Tracheophyta	Euphyllophyta	Spermatophyta	Magnoliopsida	Mesangiospermae	eudicotyledons	Gunneridae	Pentapetalae	asterids	campanulids	Asterales	Asteraceae	Asteroideae	Heliantheae	alliance	Heliantheae	Helianthus	unclassified	Helianthus	0	0	0	0	0	0	633	0	0	0	0	0	0	0	0	0	0	0	0	0
ASV_262	AB176548.1	99	8.99e-82	Eukaryota	Viridiplantae	Streptophyta	Streptophytina	Embryophyta	Tracheophyta	Euphyllophyta	Spermatophyta	Magnoliopsida	Mesangiospermae	Liliopsida	Petrosaviidae	Asparagales	Orchidaceae	Cypripedioideae	Cypripedium	Cypripedium	macranthos							0	0	0	0	623	0	0	0	0	0	0	0	0	0	0	0	0	0	0	0
ASV_264	DQ006065.1	99	7.38e-83	Eukaryota	Viridiplantae	Streptophyta	Streptophytina	Embryophyta	Tracheophyta	Euphyllophyta	Spermatophyta	Magnoliopsida	Mesangiospermae	eudicotyledons	Gunneridae	Pentapetalae	asterids	campanulids	Asterales	Asteraceae	Asteroideae	Heliantheae	alliance	Millerieae	Galinsoga	Galinsoga	parviflora	0	0	0	0	0	0	0	0	0	621	0	0	0	0	0	0	0	0	0	0
ASV_265	AB004901.1	99	3.82e-80	Eukaryota	Viridiplantae	Streptophyta	Streptophytina	Embryophyta	Tracheophyta	Euphyllophyta	Spermatophyta	Magnoliopsida	Mesangiospermae	Liliopsida	Alismatales	Potamogetonaceae	Potamogeton	Potamogeton	distinctus									0	0	0	0	0	0	0	0	0	0	0	0	0	613	0	0	0	0	0	0
ASV_266	JQ594313.1	99	8.99e-82	Eukaryota	Viridiplantae	Streptophyta	Streptophytina	Embryophyta	Tracheophyta	Euphyllophyta	Spermatophyta	Magnoliopsida	Mesangiospermae	eudicotyledons	Gunneridae	Pentapetalae	rosids	fabids	Rosales	Urticaceae	Cecropia	Cecropia	obtusifolia					0	0	0	0	0	0	0	0	0	612	0	0	0	0	0	0	0	0	0	0
ASV_267	AM235121.1	98	1.33e-79	Eukaryota	Viridiplantae	Streptophyta	Streptophytina	Embryophyta	Tracheophyta	Euphyllophyta	Spermatophyta	Magnoliopsida	Mesangiospermae	eudicotyledons	Gunneridae	Pentapetalae	rosids	fabids	Malpighiales	Salicaceae	Saliceae	Salix	Salix	mucronata				0	0	0	0	0	0	0	0	0	0	0	0	0	609	0	0	0	0	0	0
ASV_268	AM235135.1	96	1.03e-74	Eukaryota	Viridiplantae	Streptophyta	Streptophytina	Embryophyta	Tracheophyta	Euphyllophyta	Spermatophyta	Magnoliopsida	Mesangiospermae	eudicotyledons	Gunneridae	Pentapetalae	asterids	lamiids	Lamiales	Scrophulariaceae	Hemimerideae	Diclis	Diclis	reptans				0	0	0	608	0	0	0	0	0	0	0	0	0	0	0	0	0	0	0	0
ASV_269	AM235034.1	99	7.38e-83	Eukaryota	Viridiplantae	Streptophyta	Streptophytina	Embryophyta	Tracheophyta	Euphyllophyta	Spermatophyta	Magnoliopsida	Mesangiospermae	eudicotyledons	Gunneridae	Pentapetalae	rosids	malvids	Myrtales	Myrtaceae	Myrtoideae	Metrosidereae	Metrosideros	Metrosideros	angustifolia			0	0	0	0	0	0	0	0	142	0	0	0	0	218	0	0	248	0	0	0
ASV_273	AM235028.1	98	4.66e-79	Eukaryota	Viridiplantae	Streptophyta	Streptophytina	Embryophyta	Tracheophyta	Euphyllophyta	Spermatophyta	Magnoliopsida	Mesangiospermae	eudicotyledons	Gunneridae	Pentapetalae	rosids	malvids	Geraniales	Francoaceae	Melianthus	Melianthus	major					0	0	0	0	0	0	0	0	0	0	0	0	0	0	0	0	0	598	0	0
ASV_274	AJ566081.1	100	5.75e-49	Eukaryota	Viridiplantae	Streptophyta	Streptophytina	Embryophyta	Tracheophyta	Euphyllophyta	Spermatophyta	Magnoliopsida	Mesangiospermae	Liliopsida	Petrosaviidae	commelinids	Poales	Cyperaceae	Cyperoideae	Scirpeae	Phylloscirpus	Phylloscirpus	boliviensis					0	0	0	0	0	0	0	0	596	0	0	0	0	0	0	0	0	0	0	0
ASV_275	KR233276.1	98	4.66e-79	Eukaryota	Viridiplantae	Streptophyta	Streptophytina	Embryophyta	Tracheophyta	Euphyllophyta	Spermatophyta	Magnoliopsida	Mesangiospermae	Liliopsida	Petrosaviidae	Liliales	Melanthiaceae	Zigadenus	Zigadenus	glaberrimus								0	0	0	0	0	0	593	0	0	0	0	0	0	0	0	0	0	0	0	0
ASV_276	AM234965.1	96	1.25e-73	Eukaryota	Viridiplantae	Streptophyta	Streptophytina	Embryophyta	Tracheophyta	Euphyllophyta	Spermatophyta	Magnoliopsida	Mesangiospermae	Liliopsida	Petrosaviidae	commelinids	Commelinales	Commelinaceae	Commelina	unclassified	Commelina	Commelina	sp.	Goldblatt	12506			0	0	0	0	0	285	307	0	0	0	0	0	0	0	0	0	0	0	0	0
ASV_277	JN892246.1	98	5.67e-78	Eukaryota	Viridiplantae	Streptophyta	Streptophytina	Embryophyta	Tracheophyta	Euphyllophyta	Spermatophyta	Magnoliopsida	Mesangiospermae	Liliopsida	Alismatales	Araceae	Lemnoideae	Wolffia	Wolffia	arrhiza								0	0	0	0	0	0	0	0	0	590	0	0	0	0	0	0	0	0	0	0
ASV_278	L12602.2	98	3.82e-80	Eukaryota	Viridiplantae	Streptophyta	Streptophytina	Embryophyta	Tracheophyta	Euphyllophyta	Spermatophyta	Magnoliopsida	Mesangiospermae	eudicotyledons	Gunneridae	Pentapetalae	asterids	Ericales	Theaceae	Camellia	Camellia	japonica						0	0	589	0	0	0	0	0	0	0	0	0	0	0	0	0	0	0	0	0
ASV_279	AF074101.1	96	2.94e-75	Eukaryota	Viridiplantae	Streptophyta	Streptophytina	Embryophyta	Tracheophyta	Euphyllophyta	Spermatophyta	Magnoliopsida	Mesangiospermae	Liliopsida	Petrosaviidae	Asparagales	Orchidaceae	Orchidoideae	Diurideae	Acianthinae	Acianthus	Acianthus	exsertus					0	0	0	0	0	0	265	324	0	0	0	0	0	0	0	0	0	0	0	0
ASV_280	AM235121.1	98	1.63e-78	Eukaryota	Viridiplantae	Streptophyta	Streptophytina	Embryophyta	Tracheophyta	Euphyllophyta	Spermatophyta	Magnoliopsida	Mesangiospermae	eudicotyledons	Gunneridae	Pentapetalae	rosids	fabids	Malpighiales	Salicaceae	Saliceae	Salix	Salix	mucronata				0	0	0	0	0	0	0	0	0	0	0	0	0	0	0	0	589	0	0	0
ASV_282	Z11973.1	99	1.1e-80	Eukaryota	Viridiplantae	Streptophyta	Streptophytina	Embryophyta	Tracheophyta	Euphyllophyta	Spermatophyta	Magnoliopsida	Mesangiospermae	Liliopsida	Petrosaviidae	commelinids	Poales	Poaceae	PACMAD	clade	Panicoideae	Andropogonodae	Andropogoneae	Tripsacinae	Zea	Zea	mays	0	0	0	0	0	0	280	270	0	0	0	0	33	0	0	0	0	0	0	0
ASV_284	AM992646.2	97	2.41e-76	Eukaryota	Viridiplantae	Streptophyta	Streptophytina	Embryophyta	Tracheophyta	Euphyllophyta	Spermatophyta	Magnoliopsida	Mesangiospermae	Liliopsida	Petrosaviidae	Asparagales	Hyacinthaceae	Ornithogaloideae	Loncomelos	Loncomelos	narbonense							0	0	0	0	572	0	0	0	0	0	0	0	0	0	0	0	0	0	0	0
ASV_285	FN689358.1	97	2.41e-76	Eukaryota	Viridiplantae	Streptophyta	Streptophytina	Embryophyta	Tracheophyta	Euphyllophyta	Spermatophyta	Magnoliopsida	Mesangiospermae	eudicotyledons	Gunneridae	Pentapetalae	rosids	malvids	Sapindales	Sapindaceae	Hippocastanoideae	Acereae	Acer	Acer	x	peronai		0	0	0	0	0	0	0	0	0	0	0	0	0	0	0	0	568	0	0	0
ASV_286	JX571799.1	99	1.1e-80	Eukaryota	Viridiplantae	Streptophyta	Streptophytina	Embryophyta	Tracheophyta	Euphyllophyta	Spermatophyta	Magnoliopsida	Mesangiospermae	eudicotyledons	Gunneridae	Pentapetalae	rosids	fabids	Rosales	Cannabaceae	Celtis	Celtis	occidentalis					0	0	0	0	0	0	0	0	247	241	0	0	0	79	0	0	0	0	0	0
ASV_287	AJ235793.1	98	3.82e-80	Eukaryota	Viridiplantae	Streptophyta	Streptophytina	Embryophyta	Tracheophyta	Euphyllophyta	Spermatophyta	Magnoliopsida	Mesangiospermae	eudicotyledons	Gunneridae	Pentapetalae	rosids	fabids	Malpighiales	Salicaceae	Saliceae	Salix	Salix	reticulata				0	0	0	0	0	0	0	0	0	0	0	0	292	270	0	0	0	0	0	0
ASV_288	KR233276.1	98	4.66e-79	Eukaryota	Viridiplantae	Streptophyta	Streptophytina	Embryophyta	Tracheophyta	Euphyllophyta	Spermatophyta	Magnoliopsida	Mesangiospermae	Liliopsida	Petrosaviidae	Liliales	Melanthiaceae	Zigadenus	Zigadenus	glaberrimus								0	0	0	0	0	0	560	0	0	0	0	0	0	0	0	0	0	0	0	0
ASV_289	JN893369.1	97	2.41e-76	Eukaryota	Viridiplantae	Streptophyta	Streptophytina	Embryophyta	Tracheophyta	Euphyllophyta	Spermatophyta	Magnoliopsida	Mesangiospermae	eudicotyledons	Gunneridae	Pentapetalae	rosids	fabids	Rosales	Urticaceae	Urtica	Urtica	urens					0	0	0	0	0	0	0	0	0	0	0	0	0	0	0	0	559	0	0	0
ASV_291	KF296602.1	98	4.66e-79	Eukaryota	Viridiplantae	Streptophyta	Streptophytina	Embryophyta	Tracheophyta	Euphyllophyta	Spermatophyta	Magnoliopsida	Mesangiospermae	Liliopsida	Petrosaviidae	Asparagales	Orchidaceae	Cypripedioideae	Cypripedium	Cypripedium	japonicum							0	0	550	0	0	0	0	0	0	0	0	0	0	0	0	0	0	0	0	0
ASV_292	FN689358.1	98	1.33e-79	Eukaryota	Viridiplantae	Streptophyta	Streptophytina	Embryophyta	Tracheophyta	Euphyllophyta	Spermatophyta	Magnoliopsida	Mesangiospermae	eudicotyledons	Gunneridae	Pentapetalae	rosids	malvids	Sapindales	Sapindaceae	Hippocastanoideae	Acereae	Acer	Acer	x	peronai		0	0	0	0	0	0	0	0	0	0	0	0	0	550	0	0	0	0	0	0
ASV_293	KF296602.1	99	1.1e-80	Eukaryota	Viridiplantae	Streptophyta	Streptophytina	Embryophyta	Tracheophyta	Euphyllophyta	Spermatophyta	Magnoliopsida	Mesangiospermae	Liliopsida	Petrosaviidae	Asparagales	Orchidaceae	Cypripedioideae	Cypripedium	Cypripedium	japonicum							0	0	0	0	0	549	0	0	0	0	0	0	0	0	0	0	0	0	0	0
ASV_294	MH536614.1	97	1.98e-77	Eukaryota	Viridiplantae	Streptophyta	Streptophytina	Embryophyta	Tracheophyta	Euphyllophyta	Spermatophyta	Magnoliopsida	Mesangiospermae	eudicotyledons	Gunneridae	Pentapetalae	rosids	malvids	Brassicales	Brassicaceae	Brassiceae	Brassica	unclassified	Brassica	Brassica	sp.	6	0	0	0	0	0	0	0	549	0	0	0	0	0	0	0	0	0	0	0	0
ASV_295	KF296602.1	98	5.67e-78	Eukaryota	Viridiplantae	Streptophyta	Streptophytina	Embryophyta	Tracheophyta	Euphyllophyta	Spermatophyta	Magnoliopsida	Mesangiospermae	Liliopsida	Petrosaviidae	Asparagales	Orchidaceae	Cypripedioideae	Cypripedium	Cypripedium	japonicum							0	0	0	0	0	0	548	0	0	0	0	0	0	0	0	0	0	0	0	0
ASV_297	MG248390.1	96	3.58e-74	Eukaryota	Viridiplantae	Streptophyta	Streptophytina	Embryophyta	Tracheophyta	Euphyllophyta	Spermatophyta	Magnoliopsida	Mesangiospermae	eudicotyledons	Gunneridae	Pentapetalae	rosids	fabids	Fabales	Fabaceae	Papilionoideae	50	kb	inversion	clade	dalbergioids	sensu	0	0	0	0	0	0	0	0	0	0	0	0	0	545	0	0	0	0	0	0
ASV_298	Z77282.1	95	2.22e-70	Eukaryota	Viridiplantae	Streptophyta	Streptophytina	Embryophyta	Tracheophyta	Euphyllophyta	Spermatophyta	Magnoliopsida	Mesangiospermae	Liliopsida	Petrosaviidae	Asparagales	Iridaceae	Aristeoideae	Aristea	Aristea	glauca							0	0	0	0	0	0	0	0	0	0	0	0	0	0	0	0	0	0	542	0
ASV_300	LC693845.1	98	3.82e-80	Eukaryota	Viridiplantae	Streptophyta	Streptophytina	Embryophyta	Tracheophyta	Euphyllophyta	Spermatophyta	Magnoliopsida	Mesangiospermae	eudicotyledons	Gunneridae	Pentapetalae	asterids	Cornales	Hydrangeaceae	Hydrangeeae	Hydrangea	Hydrangea	sect.	Chinenses	Hydrangea	scandens		0	0	540	0	0	0	0	0	0	0	0	0	0	0	0	0	0	0	0	0
ASV_301	JN891189.1	96	2.94e-75	Eukaryota	Viridiplantae	Streptophyta	Streptophytina	Embryophyta	Tracheophyta	Euphyllophyta	Spermatophyta	Magnoliopsida	Mesangiospermae	Liliopsida	Petrosaviidae	Asparagales	Orchidaceae	Orchidoideae	Orchideae	Orchidinae	Anacamptis	Anacamptis	pyramidalis					0	0	537	0	0	0	0	0	0	0	0	0	0	0	0	0	0	0	0	0
ASV_302	AJ297231.1	97	2.41e-76	Eukaryota	Viridiplantae	Streptophyta	Streptophytina	Embryophyta	Tracheophyta	Euphyllophyta	Spermatophyta	Magnoliopsida	Mesangiospermae	eudicotyledons	Gunneridae	Pentapetalae	rosids	malvids	Malvales	Thymelaeaceae	Pimelea	Pimelea	spectabilis					0	0	0	0	0	0	0	0	0	0	0	0	0	0	0	0	0	537	0	0
ASV_303	MN216789.1	96	1.03e-74	Eukaryota	Viridiplantae	Streptophyta	Streptophytina	Embryophyta	Tracheophyta	Euphyllophyta	Spermatophyta	Magnoliopsida	Mesangiospermae	eudicotyledons	Gunneridae	Pentapetalae	rosids	fabids	Fabales	Fabaceae	Papilionoideae	50	kb	inversion	clade	NPAAA	clade	0	0	535	0	0	0	0	0	0	0	0	0	0	0	0	0	0	0	0	0
ASV_304	LC689934.1	98	3.82e-80	Eukaryota	Viridiplantae	Streptophyta	Streptophytina	Embryophyta	Tracheophyta	Euphyllophyta	Spermatophyta	Magnoliopsida	Mesangiospermae	eudicotyledons	Gunneridae	Pentapetalae	rosids	fabids	Fagales	Fagaceae	Castanopsis	Castanopsis	sieboldii	Castanopsis	sieboldii	subsp.	sieboldii	0	0	0	0	0	0	0	0	0	0	0	0	277	258	0	0	0	0	0	0
ASV_305	MN216432.1	98	4.66e-79	Eukaryota	Viridiplantae	Streptophyta	Streptophytina	Embryophyta	Tracheophyta	Euphyllophyta	Spermatophyta	Magnoliopsida	Mesangiospermae	eudicotyledons	Gunneridae	Pentapetalae	rosids	fabids	Fabales	Fabaceae	unclassified	Fabaceae	Fabaceae	sp.	CP112			0	0	534	0	0	0	0	0	0	0	0	0	0	0	0	0	0	0	0	0
ASV_306	AB246189.1	99	1.1e-80	Eukaryota	Viridiplantae	Chlorophyta	core	chlorophytes	Chlorophyceae	CS	clade	Chlamydomonadales	Volvocaceae	Gonium	Gonium	pectorale												0	0	0	0	0	0	534	0	0	0	0	0	0	0	0	0	0	0	0	0
ASV_307	AB233843.1	99	1.1e-80	Eukaryota	Viridiplantae	Streptophyta	Streptophytina	Embryophyta	Tracheophyta	Euphyllophyta	Spermatophyta	Magnoliopsida	Mesangiospermae	eudicotyledons	Gunneridae	Pentapetalae	rosids	fabids	Malpighiales	Achariaceae	Pangieae	Kiggelaria	Kiggelaria	africana				0	0	0	0	0	0	0	0	0	0	0	0	0	532	0	0	0	0	0	0
ASV_308	LC621250.1	98	4.66e-79	Eukaryota	Viridiplantae	Streptophyta	Streptophytina	Embryophyta	Tracheophyta	Euphyllophyta	Spermatophyta	Magnoliopsida	Mesangiospermae	Liliopsida	Petrosaviidae	Asparagales	Orchidaceae	Orchidoideae	Orchideae	Orchidinae	Dactylorhiza	Dactylorhiza	aristata					0	0	0	0	0	0	0	531	0	0	0	0	0	0	0	0	0	0	0	0
ASV_310	AB076091.1	95	1.52e-72	Eukaryota	Viridiplantae	Chlorophyta	core	chlorophytes	Chlorophyceae	CS	clade	Chlamydomonadales	Volvocaceae	Gonium	Gonium	viridistellatum												0	0	0	0	0	0	0	0	0	0	0	0	0	0	0	530	0	0	0	0
ASV_311	FN689358.1	97	2.41e-76	Eukaryota	Viridiplantae	Streptophyta	Streptophytina	Embryophyta	Tracheophyta	Euphyllophyta	Spermatophyta	Magnoliopsida	Mesangiospermae	eudicotyledons	Gunneridae	Pentapetalae	rosids	malvids	Sapindales	Sapindaceae	Hippocastanoideae	Acereae	Acer	Acer	x	peronai		0	0	0	0	0	0	0	0	0	0	0	0	0	0	0	0	530	0	0	0
ASV_312	Y10674.1	96	1.03e-74	Eukaryota	Viridiplantae	Streptophyta	Streptophytina	Embryophyta	Tracheophyta	Euphyllophyta	Spermatophyta	Magnoliopsida	Mesangiospermae	eudicotyledons	Gunneridae	Pentapetalae	asterids	campanulids	Bruniales	Bruniaceae	Brunieae	Berzelia	Berzelia	albiflora				0	0	0	529	0	0	0	0	0	0	0	0	0	0	0	0	0	0	0	0
ASV_313	MN216694.1	98	3.82e-80	Eukaryota	Viridiplantae	Streptophyta	Streptophytina	Embryophyta	Tracheophyta	Euphyllophyta	Spermatophyta	Magnoliopsida	unclassified	Magnoliopsida	Magnoliophyta	sp.	MP	553										0	0	0	0	0	0	0	0	0	0	0	0	0	0	0	0	0	528	0	0
ASV_314	AB233860.1	99	8.99e-82	Eukaryota	Viridiplantae	Streptophyta	Streptophytina	Embryophyta	Tracheophyta	Euphyllophyta	Spermatophyta	Magnoliopsida	Mesangiospermae	eudicotyledons	Gunneridae	Pentapetalae	rosids	fabids	Malpighiales	Euphorbiaceae	Acalyphoideae	Chrozophoreae	Chrozophora	Chrozophora	oblongifolia			0	0	0	0	0	0	0	0	0	0	0	0	0	527	0	0	0	0	0	0
ASV_315	AB176548.1	99	1.1e-80	Eukaryota	Viridiplantae	Streptophyta	Streptophytina	Embryophyta	Tracheophyta	Euphyllophyta	Spermatophyta	Magnoliopsida	Mesangiospermae	Liliopsida	Petrosaviidae	Asparagales	Orchidaceae	Cypripedioideae	Cypripedium	Cypripedium	macranthos							0	0	0	0	0	0	0	526	0	0	0	0	0	0	0	0	0	0	0	0
ASV_316	JN891189.1	95	1.52e-72	Eukaryota	Viridiplantae	Streptophyta	Streptophytina	Embryophyta	Tracheophyta	Euphyllophyta	Spermatophyta	Magnoliopsida	Mesangiospermae	Liliopsida	Petrosaviidae	Asparagales	Orchidaceae	Orchidoideae	Orchideae	Orchidinae	Anacamptis	Anacamptis	pyramidalis					0	0	0	0	0	0	0	0	0	0	0	0	0	0	0	0	526	0	0	0
ASV_317	AJ402985.1	99	1.1e-80	Eukaryota	Viridiplantae	Streptophyta	Streptophytina	Embryophyta	Tracheophyta	Euphyllophyta	Spermatophyta	Magnoliopsida	Mesangiospermae	eudicotyledons	Gunneridae	Pentapetalae	rosids	rosids	incertae	sedis	Vitales	Vitaceae	Parthenocisseae	Parthenocissus	Parthenocissus	quinquefolia		0	0	0	0	0	0	525	0	0	0	0	0	0	0	0	0	0	0	0	0
ASV_318	FN689358.1	97	1.98e-77	Eukaryota	Viridiplantae	Streptophyta	Streptophytina	Embryophyta	Tracheophyta	Euphyllophyta	Spermatophyta	Magnoliopsida	Mesangiospermae	eudicotyledons	Gunneridae	Pentapetalae	rosids	malvids	Sapindales	Sapindaceae	Hippocastanoideae	Acereae	Acer	Acer	x	peronai		0	0	0	0	0	0	0	0	0	0	0	0	0	0	0	0	525	0	0	0
ASV_319	JN891189.1	96	1.25e-73	Eukaryota	Viridiplantae	Streptophyta	Streptophytina	Embryophyta	Tracheophyta	Euphyllophyta	Spermatophyta	Magnoliopsida	Mesangiospermae	Liliopsida	Petrosaviidae	Asparagales	Orchidaceae	Orchidoideae	Orchideae	Orchidinae	Anacamptis	Anacamptis	pyramidalis					524	0	0	0	0	0	0	0	0	0	0	0	0	0	0	0	0	0	0	0
ASV_320	HQ235614.1	97	1.98e-77	Eukaryota	Viridiplantae	Streptophyta	Streptophytina	Embryophyta	Tracheophyta	Euphyllophyta	Spermatophyta	Magnoliopsida	Mesangiospermae	eudicotyledons	Gunneridae	Pentapetalae	asterids	lamiids	Lamiales	Plantaginaceae	Gratioleae	Gratiola	Gratiola	virginiana				0	523	0	0	0	0	0	0	0	0	0	0	0	0	0	0	0	0	0	0
ASV_321	Z68807.1	98	3.82e-80	Eukaryota	Viridiplantae	Streptophyta	Streptophytina	Embryophyta	Tracheophyta	Euphyllophyta	Spermatophyta	Magnoliopsida	Mesangiospermae	eudicotyledons	Gunneridae	Pentapetalae	asterids	lamiids	Gentianales	Rubiaceae	Rubioideae	Ophiorrhizeae	Neurocalyx	Neurocalyx	zeylanicus			0	0	0	0	523	0	0	0	0	0	0	0	0	0	0	0	0	0	0	0
ASV_322	AB511847.1	96	1.25e-73	Eukaryota	Viridiplantae	Chlorophyta	core	chlorophytes	Chlorophyceae	CS	clade	Chlamydomonadales	Chlamydomonadaceae	Chlamydomonas	Chlamydomonas	globosa												0	0	0	0	0	0	0	0	0	0	0	0	0	0	522	0	0	0	0	0
ASV_323	AB004901.1	98	4.66e-79	Eukaryota	Viridiplantae	Streptophyta	Streptophytina	Embryophyta	Tracheophyta	Euphyllophyta	Spermatophyta	Magnoliopsida	Mesangiospermae	Liliopsida	Alismatales	Potamogetonaceae	Potamogeton	Potamogeton	distinctus									0	0	0	0	0	0	0	0	0	0	0	0	0	0	0	0	518	0	0	0
ASV_324	AB176548.1	98	5.67e-78	Eukaryota	Viridiplantae	Streptophyta	Streptophytina	Embryophyta	Tracheophyta	Euphyllophyta	Spermatophyta	Magnoliopsida	Mesangiospermae	Liliopsida	Petrosaviidae	Asparagales	Orchidaceae	Cypripedioideae	Cypripedium	Cypripedium	macranthos							0	0	0	0	516	0	0	0	0	0	0	0	0	0	0	0	0	0	0	0
ASV_325	L12602.2	99	8.99e-82	Eukaryota	Viridiplantae	Streptophyta	Streptophytina	Embryophyta	Tracheophyta	Euphyllophyta	Spermatophyta	Magnoliopsida	Mesangiospermae	eudicotyledons	Gunneridae	Pentapetalae	asterids	Ericales	Theaceae	Camellia	Camellia	japonica						0	0	0	515	0	0	0	0	0	0	0	0	0	0	0	0	0	0	0	0
ASV_326	Z70142.1	98	4.66e-79	Eukaryota	Viridiplantae	Streptophyta	Streptophytina	Embryophyta	Tracheophyta	Euphyllophyta	Spermatophyta	Magnoliopsida	Mesangiospermae	eudicotyledons	Gunneridae	Pentapetalae	rosids	fabids	Fabales	Fabaceae	Papilionoideae	Cladrastis	clade	Styphnolobium	Styphnolobium	japonicum		0	0	512	0	0	0	0	0	0	0	0	0	0	0	0	0	0	0	0	0
ASV_327	Y17339.1	98	4.66e-79	Eukaryota	Viridiplantae	Streptophyta	Streptophytina	Embryophyta	Tracheophyta	Euphyllophyta	Spermatophyta	Magnoliopsida	Mesangiospermae	Liliopsida	Petrosaviidae	Asparagales	Asphodelaceae	Xanthorrhoeoideae	Xanthorrhoea	Xanthorrhoea	minor							0	0	0	0	0	0	512	0	0	0	0	0	0	0	0	0	0	0	0	0
ASV_328	AM234848.1	96	1.03e-74	Eukaryota	Viridiplantae	Streptophyta	Streptophytina	Embryophyta	Tracheophyta	Euphyllophyta	Spermatophyta	Magnoliopsida	Mesangiospermae	eudicotyledons	Gunneridae	Pentapetalae	asterids	campanulids	Asterales	Asteraceae	Vernonioideae	Arctotideae	Arctotidinae	Arctotheca	Arctotheca	calendula		0	0	0	0	0	0	0	0	0	0	0	0	0	0	0	0	0	0	0	512
ASV_329	AJ404812.1	97	2.41e-76	Eukaryota	Viridiplantae	Streptophyta	Streptophytina	Embryophyta	Tracheophyta	Euphyllophyta	Spermatophyta	Magnoliopsida	Mesangiospermae	Liliopsida	Petrosaviidae	commelinids	Arecales	Arecaceae	Arecoideae	Areceae	Linospadicinae	Laccospadix	Laccospadix	australasicus				0	0	0	0	0	0	0	510	0	0	0	0	0	0	0	0	0	0	0	0
ASV_330	AJ404747.1	98	5.67e-78	Eukaryota	Viridiplantae	Streptophyta	Streptophytina	Embryophyta	Tracheophyta	Euphyllophyta	Spermatophyta	Magnoliopsida	Mesangiospermae	Liliopsida	Petrosaviidae	commelinids	Arecales	Arecaceae	Coryphoideae	Cryosophileae	Cryosophila	unclassified	Cryosophila	Cryosophila	sp.	1991-1092		0	0	0	0	0	0	0	0	0	0	0	0	0	0	0	0	0	510	0	0
ASV_332	AJ746253.1	98	4.66e-79	Eukaryota	Viridiplantae	Streptophyta	Streptophytina	Embryophyta	Tracheophyta	Euphyllophyta	Spermatophyta	Magnoliopsida	Mesangiospermae	Liliopsida	Petrosaviidae	commelinids	Poales	Poaceae	PACMAD	clade	Panicoideae	Andropogonodae	Andropogoneae	Arthraxoninae	Arthraxon	unclassified	Arthraxon	0	0	0	0	0	0	0	0	187	0	0	0	0	0	0	0	319	0	0	0
ASV_333	AM235135.1	97	2.41e-76	Eukaryota	Viridiplantae	Streptophyta	Streptophytina	Embryophyta	Tracheophyta	Euphyllophyta	Spermatophyta	Magnoliopsida	Mesangiospermae	eudicotyledons	Gunneridae	Pentapetalae	asterids	lamiids	Lamiales	Scrophulariaceae	Hemimerideae	Diclis	Diclis	reptans				0	0	503	0	0	0	0	0	0	0	0	0	0	0	0	0	0	0	0	0
ASV_335	MN216789.1	96	1.03e-74	Eukaryota	Viridiplantae	Streptophyta	Streptophytina	Embryophyta	Tracheophyta	Euphyllophyta	Spermatophyta	Magnoliopsida	Mesangiospermae	eudicotyledons	Gunneridae	Pentapetalae	rosids	fabids	Fabales	Fabaceae	Papilionoideae	50	kb	inversion	clade	NPAAA	clade	0	0	0	0	0	0	0	0	0	0	0	0	0	0	0	0	0	0	502	0
ASV_336	AY368345.1	98	5.67e-78	Eukaryota	Viridiplantae	Streptophyta	Streptophytina	Embryophyta	Tracheophyta	Euphyllophyta	Spermatophyta	Magnoliopsida	Mesangiospermae	Liliopsida	Petrosaviidae	Asparagales	Orchidaceae	Orchidoideae	Diurideae	Prasophyllinae	Genoplesium	Genoplesium	fimbriatum					0	0	0	0	501	0	0	0	0	0	0	0	0	0	0	0	0	0	0	0
ASV_340	U50235.1	97	1.98e-77	Eukaryota	Viridiplantae	Streptophyta	Streptophytina	Embryophyta	Tracheophyta	Euphyllophyta	Spermatophyta	Magnoliopsida	Mesangiospermae	eudicotyledons	Gunneridae	Pentapetalae	asterids	campanulids	Apiales	Apiineae	Araliaceae	Hydrocotyle	Hydrocotyle	bowlesioides				0	0	0	0	0	0	0	0	0	0	0	0	0	0	0	0	499	0	0	0
ASV_341	AM234876.1	98	3.82e-80	Eukaryota	Viridiplantae	Streptophyta	Streptophytina	Embryophyta	Tracheophyta	Euphyllophyta	Spermatophyta	Magnoliopsida	Mesangiospermae	eudicotyledons	Gunneridae	Pentapetalae	asterids	campanulids	Asterales	Asteraceae	Asteroideae	Senecioneae	Othonninae	Gymnodiscus	Gymnodiscus	capillaris		0	0	0	0	0	0	0	0	0	0	0	0	0	0	0	0	0	0	498	0
ASV_342	JF265590.1	97	2.41e-76	Eukaryota	Viridiplantae	Streptophyta	Streptophytina	Embryophyta	Tracheophyta	Euphyllophyta	Spermatophyta	Magnoliopsida	Mesangiospermae	eudicotyledons	Gunneridae	Pentapetalae	rosids	malvids	Sapindales	Anacardiaceae	Searsia	Searsia	leptodictya					0	0	0	0	0	496	0	0	0	0	0	0	0	0	0	0	0	0	0	0
ASV_346	AJ001756.1	99	8.99e-82	Eukaryota	Viridiplantae	Streptophyta	Streptophytina	Embryophyta	Tracheophyta	Euphyllophyta	Spermatophyta	Magnoliopsida	Mesangiospermae	eudicotyledons	Gunneridae	Pentapetalae	asterids	lamiids	Gentianales	Loganiaceae	Androya	Androya	decaryi					0	0	0	0	0	0	0	0	489	0	0	0	0	0	0	0	0	0	0	0
ASV_347	LC380385.1	98	4.66e-79	Eukaryota	Viridiplantae	Chlorophyta	core	chlorophytes	Chlorophyceae	CS	clade	Chlamydomonadales	Chlamydomonadaceae	Chlamydomonas	unclassified	Chlamydomonas	Chlamydomonas	sp.	HyT1201C6									0	0	0	0	0	0	0	488	0	0	0	0	0	0	0	0	0	0	0	0
ASV_348	AM235034.1	99	8.99e-82	Eukaryota	Viridiplantae	Streptophyta	Streptophytina	Embryophyta	Tracheophyta	Euphyllophyta	Spermatophyta	Magnoliopsida	Mesangiospermae	eudicotyledons	Gunneridae	Pentapetalae	rosids	malvids	Myrtales	Myrtaceae	Myrtoideae	Metrosidereae	Metrosideros	Metrosideros	angustifolia			0	0	0	0	0	0	0	0	201	0	0	0	0	174	0	0	113	0	0	0
ASV_349	Z70142.1	98	3.82e-80	Eukaryota	Viridiplantae	Streptophyta	Streptophytina	Embryophyta	Tracheophyta	Euphyllophyta	Spermatophyta	Magnoliopsida	Mesangiospermae	eudicotyledons	Gunneridae	Pentapetalae	rosids	fabids	Fabales	Fabaceae	Papilionoideae	Cladrastis	clade	Styphnolobium	Styphnolobium	japonicum		0	0	0	487	0	0	0	0	0	0	0	0	0	0	0	0	0	0	0	0
ASV_350	AB176548.1	97	2.41e-76	Eukaryota	Viridiplantae	Streptophyta	Streptophytina	Embryophyta	Tracheophyta	Euphyllophyta	Spermatophyta	Magnoliopsida	Mesangiospermae	Liliopsida	Petrosaviidae	Asparagales	Orchidaceae	Cypripedioideae	Cypripedium	Cypripedium	macranthos							0	0	0	0	0	0	487	0	0	0	0	0	0	0	0	0	0	0	0	0
ASV_351	LC693845.1	98	3.82e-80	Eukaryota	Viridiplantae	Streptophyta	Streptophytina	Embryophyta	Tracheophyta	Euphyllophyta	Spermatophyta	Magnoliopsida	Mesangiospermae	eudicotyledons	Gunneridae	Pentapetalae	asterids	Cornales	Hydrangeaceae	Hydrangeeae	Hydrangea	Hydrangea	sect.	Chinenses	Hydrangea	scandens		0	0	0	484	0	0	0	0	0	0	0	0	0	0	0	0	0	0	0	0
ASV_352	AM235139.1	97	2.41e-76	Eukaryota	Viridiplantae	Streptophyta	Streptophytina	Embryophyta	Tracheophyta	Euphyllophyta	Spermatophyta	Magnoliopsida	Mesangiospermae	eudicotyledons	Gunneridae	Pentapetalae	asterids	lamiids	Lamiales	Scrophulariaceae	Manuleeae	Jamesbrittenia	Jamesbrittenia	foliolosa				0	0	0	483	0	0	0	0	0	0	0	0	0	0	0	0	0	0	0	0
ASV_353	AM235135.1	97	2.41e-76	Eukaryota	Viridiplantae	Streptophyta	Streptophytina	Embryophyta	Tracheophyta	Euphyllophyta	Spermatophyta	Magnoliopsida	Mesangiospermae	eudicotyledons	Gunneridae	Pentapetalae	asterids	lamiids	Lamiales	Scrophulariaceae	Hemimerideae	Diclis	Diclis	reptans				0	0	0	480	0	0	0	0	0	0	0	0	0	0	0	0	0	0	0	0
ASV_357	KM052783.1	97	2.41e-76	Eukaryota	Viridiplantae	Chlorophyta	core	chlorophytes	Chlorophyceae	CS	clade	Chlamydomonadales	Chlamydomonadaceae	Chlamydomonas	unclassified	Chlamydomonas	Chlamydomonas	sp.	LCR-Ant35_2									0	0	0	0	0	0	0	0	0	0	0	0	0	0	0	479	0	0	0	0
ASV_358	HM849928.1	98	5.67e-78	Eukaryota	Viridiplantae	Streptophyta	Streptophytina	Embryophyta	Tracheophyta	Euphyllophyta	Spermatophyta	Magnoliopsida	Mesangiospermae	eudicotyledons	Gunneridae	Pentapetalae	rosids	malvids	Myrtales	Lythraceae	Cuphea	Cuphea	viscosissima					0	0	0	0	0	0	0	0	0	475	0	0	0	0	0	0	0	0	0	0
ASV_359	FN689358.1	97	6.91e-77	Eukaryota	Viridiplantae	Streptophyta	Streptophytina	Embryophyta	Tracheophyta	Euphyllophyta	Spermatophyta	Magnoliopsida	Mesangiospermae	eudicotyledons	Gunneridae	Pentapetalae	rosids	malvids	Sapindales	Sapindaceae	Hippocastanoideae	Acereae	Acer	Acer	x	peronai		0	0	0	0	0	0	0	0	0	0	0	0	0	0	0	0	475	0	0	0
ASV_360	MT447205.1	97	8.42e-76	Eukaryota	Viridiplantae	Streptophyta	Streptophytina	Embryophyta	Tracheophyta	Euphyllophyta	Spermatophyta	Magnoliopsida	Mesangiospermae	eudicotyledons	Gunneridae	Pentapetalae	rosids	fabids	Malpighiales	Euphorbiaceae	Euphorbioideae	Euphorbieae	Euphorbia	Euphorbia	subgen.	Esula	Euphorbia	0	0	0	0	0	0	0	0	0	0	0	0	0	0	0	0	473	0	0	0
ASV_361	KT626659.1	98	4.66e-79	Eukaryota	Viridiplantae	Streptophyta	Streptophytina	Embryophyta	Tracheophyta	Euphyllophyta	Spermatophyta	Magnoliopsida	Mesangiospermae	Liliopsida	Petrosaviidae	Asparagales	Orchidaceae	Orchidoideae	Diurideae	Acianthinae	Acianthus	Acianthus	sinclairii					0	0	0	468	0	0	0	0	0	0	0	0	0	0	0	0	0	0	0	0
ASV_362	LC380395.1	96	2.94e-75	Eukaryota	Viridiplantae	Chlorophyta	core	chlorophytes	Chlorophyceae	CS	clade	Chlamydomonadales	Volvocaceae	Lobomonas	Lobomonas	francei												0	0	0	0	0	0	0	464	0	0	0	0	0	0	0	0	0	0	0	0
ASV_363	JQ593004.1	96	3.58e-74	Eukaryota	Viridiplantae	Streptophyta	Streptophytina	Embryophyta	Tracheophyta	Euphyllophyta	Spermatophyta	Magnoliopsida	Mesangiospermae	eudicotyledons	Gunneridae	Pentapetalae	rosids	fabids	Malpighiales	Ochnaceae	Cespedesia	Cespedesia	spathulata					0	0	0	0	0	0	0	0	0	0	0	0	0	0	0	0	462	0	0	0
ASV_364	KF496556.1	97	2.41e-76	Eukaryota	Viridiplantae	Streptophyta	Streptophytina	Embryophyta	Tracheophyta	Euphyllophyta	Spermatophyta	Magnoliopsida	Mesangiospermae	eudicotyledons	Gunneridae	Pentapetalae	asterids	lamiids	Solanales	Convolvulaceae	Cresseae	Bonamia	Bonamia	dietrichiana				0	0	0	0	0	0	0	461	0	0	0	0	0	0	0	0	0	0	0	0
ASV_365	JQ041265.1	95	1.25e-73	Eukaryota	Viridiplantae	Streptophyta	Streptophytina	Embryophyta	Tracheophyta	Euphyllophyta	Spermatophyta	Magnoliopsida	Mesangiospermae	eudicotyledons	Gunneridae	Pentapetalae	rosids	fabids	Fabales	Fabaceae	Papilionoideae	50	kb	inversion	clade	genistoids	sensu	0	0	0	0	0	0	0	461	0	0	0	0	0	0	0	0	0	0	0	0
ASV_366	AM235135.1	98	3.82e-80	Eukaryota	Viridiplantae	Streptophyta	Streptophytina	Embryophyta	Tracheophyta	Euphyllophyta	Spermatophyta	Magnoliopsida	Mesangiospermae	eudicotyledons	Gunneridae	Pentapetalae	asterids	lamiids	Lamiales	Scrophulariaceae	Hemimerideae	Diclis	Diclis	reptans				0	0	455	0	0	0	0	0	0	0	0	0	0	0	0	0	0	0	0	0
ASV_367	JN892246.1	97	2.41e-76	Eukaryota	Viridiplantae	Streptophyta	Streptophytina	Embryophyta	Tracheophyta	Euphyllophyta	Spermatophyta	Magnoliopsida	Mesangiospermae	Liliopsida	Alismatales	Araceae	Lemnoideae	Wolffia	Wolffia	arrhiza								0	0	455	0	0	0	0	0	0	0	0	0	0	0	0	0	0	0	0	0
ASV_368	MF694588.1	97	2.41e-76	Eukaryota	Viridiplantae	Streptophyta	Streptophytina	Embryophyta	Tracheophyta	Euphyllophyta	Spermatophyta	Magnoliopsida	Mesangiospermae	Liliopsida	Alismatales	Potamogetonaceae	Potamogeton	Potamogeton	pusillus									0	0	0	0	0	0	0	0	0	0	0	0	0	0	0	0	453	0	0	0
ASV_370	JQ594286.1	96	2.94e-75	Eukaryota	Viridiplantae	Streptophyta	Streptophytina	Embryophyta	Tracheophyta	Euphyllophyta	Spermatophyta	Magnoliopsida	Mesangiospermae	eudicotyledons	Gunneridae	Pentapetalae	rosids	fabids	Rosales	Cannabaceae	Celtis	Celtis	iguanaea					0	0	0	0	0	0	0	0	0	0	0	0	0	0	0	0	451	0	0	0
ASV_371	JN965571.1	98	3.82e-80	Eukaryota	Viridiplantae	Streptophyta	Streptophytina	Embryophyta	Tracheophyta	Euphyllophyta	Spermatophyta	Magnoliopsida	Mesangiospermae	eudicotyledons	Gunneridae	Pentapetalae	Santalales	Comandraceae	Geocaulon	Geocaulon	lividum							0	0	0	0	0	0	0	0	0	0	0	0	0	0	0	0	448	0	0	0
ASV_372	Z77279.1	97	1.98e-77	Eukaryota	Viridiplantae	Streptophyta	Streptophytina	Embryophyta	Tracheophyta	Euphyllophyta	Spermatophyta	Magnoliopsida	Mesangiospermae	Liliopsida	Petrosaviidae	Asparagales	Hyacinthaceae	Hyacinthoideae	Massonieae	Whiteheadia	Whiteheadia	bifolia						0	0	0	447	0	0	0	0	0	0	0	0	0	0	0	0	0	0	0	0
ASV_373	AF206758.1	95	1.84e-71	Eukaryota	Viridiplantae	Streptophyta	Streptophytina	Embryophyta	Tracheophyta	Euphyllophyta	Spermatophyta	Magnoliopsida	Mesangiospermae	Liliopsida	Petrosaviidae	commelinids	Arecales	Dasypogonaceae	Dasypogon	Dasypogon	bromeliifolius							0	0	0	0	0	0	0	0	0	0	0	0	0	0	447	0	0	0	0	0
ASV_374	Z75273.1	96	1.03e-74	Eukaryota	Viridiplantae	Streptophyta	Streptophytina	Embryophyta	Tracheophyta	Euphyllophyta	Spermatophyta	Magnoliopsida	Mesangiospermae	eudicotyledons	Gunneridae	Pentapetalae	rosids	fabids	Malpighiales	Ochnaceae	Ochna	Ochna	serrulata					0	0	0	0	0	0	0	0	0	0	0	0	0	446	0	0	0	0	0	0
ASV_375	MH536614.1	96	1.03e-74	Eukaryota	Viridiplantae	Streptophyta	Streptophytina	Embryophyta	Tracheophyta	Euphyllophyta	Spermatophyta	Magnoliopsida	Mesangiospermae	eudicotyledons	Gunneridae	Pentapetalae	rosids	malvids	Brassicales	Brassicaceae	Brassiceae	Brassica	unclassified	Brassica	Brassica	sp.	6	0	0	0	0	0	0	0	0	0	0	0	0	0	0	0	0	446	0	0	0
ASV_376	MT040363.1	95	4.36e-73	Eukaryota	Viridiplantae	Streptophyta	Streptophytina	Embryophyta	Tracheophyta	Euphyllophyta	Spermatophyta	Magnoliopsida	Mesangiospermae	eudicotyledons	Gunneridae	Pentapetalae	rosids	fabids	Malpighiales	Euphorbiaceae	Crotonoideae	Crotoneae	Radcliffea	Radcliffea	smithii			0	0	0	0	0	0	0	0	0	441	0	0	0	0	0	0	0	0	0	0
ASV_377	Z37389.1	97	1.98e-77	Eukaryota	Viridiplantae	Streptophyta	Streptophytina	Embryophyta	Tracheophyta	Euphyllophyta	Spermatophyta	Magnoliopsida	Mesangiospermae	eudicotyledons	Gunneridae	Pentapetalae	asterids	lamiids	Lamiales	Lamiaceae	Nepetoideae	Mentheae	Nepetinae	Dracocephalum	Dracocephalum	moldavica		0	0	0	0	0	0	0	0	0	0	0	0	441	0	0	0	0	0	0	0
ASV_379	AJ297229.1	99	7.38e-83	Eukaryota	Viridiplantae	Streptophyta	Streptophytina	Embryophyta	Tracheophyta	Euphyllophyta	Spermatophyta	Magnoliopsida	Mesangiospermae	eudicotyledons	Gunneridae	Pentapetalae	rosids	malvids	Malvales	Thymelaeaceae	Pimelea	Pimelea	ferruginea					0	0	0	0	0	0	0	0	0	0	0	0	0	0	0	0	441	0	0	0
ASV_380	Z95552.1	99	8.99e-82	Eukaryota	Viridiplantae	Streptophyta	Streptophytina	Embryophyta	Tracheophyta	Euphyllophyta	Spermatophyta	Magnoliopsida	Mesangiospermae	eudicotyledons	Gunneridae	Pentapetalae	rosids	fabids	Fabales	Fabaceae	Papilionoideae	50	kb	inversion	clade	NPAAA	clade	0	0	0	0	440	0	0	0	0	0	0	0	0	0	0	0	0	0	0	0
ASV_381	MF687234.1	98	4.66e-79	Eukaryota	Viridiplantae	Chlorophyta	core	chlorophytes	Chlorophyceae	CS	clade	Chlamydomonadales	Volvocaceae	Gonium	Gonium	pectorale												0	0	0	0	0	0	0	0	0	0	0	0	0	0	0	0	0	440	0	0
ASV_383	AJ131927.1	98	4.66e-79	Eukaryota	Viridiplantae	Streptophyta	Streptophytina	Embryophyta	Tracheophyta	Euphyllophyta	Spermatophyta	Magnoliopsida	Mesangiospermae	Magnoliidae	Magnoliales	Magnoliaceae	Magnolia	Magnolia	tripetala									0	0	0	0	0	0	0	0	0	439	0	0	0	0	0	0	0	0	0	0
ASV_384	AM235135.1	97	1.98e-77	Eukaryota	Viridiplantae	Streptophyta	Streptophytina	Embryophyta	Tracheophyta	Euphyllophyta	Spermatophyta	Magnoliopsida	Mesangiospermae	eudicotyledons	Gunneridae	Pentapetalae	asterids	lamiids	Lamiales	Scrophulariaceae	Hemimerideae	Diclis	Diclis	reptans				0	0	0	0	0	0	0	438	0	0	0	0	0	0	0	0	0	0	0	0
ASV_385	Z70142.1	98	4.66e-79	Eukaryota	Viridiplantae	Streptophyta	Streptophytina	Embryophyta	Tracheophyta	Euphyllophyta	Spermatophyta	Magnoliopsida	Mesangiospermae	eudicotyledons	Gunneridae	Pentapetalae	rosids	fabids	Fabales	Fabaceae	Papilionoideae	Cladrastis	clade	Styphnolobium	Styphnolobium	japonicum		0	0	0	437	0	0	0	0	0	0	0	0	0	0	0	0	0	0	0	0
ASV_387	AB246189.1	98	5.67e-78	Eukaryota	Viridiplantae	Chlorophyta	core	chlorophytes	Chlorophyceae	CS	clade	Chlamydomonadales	Volvocaceae	Gonium	Gonium	pectorale												0	0	0	0	0	436	0	0	0	0	0	0	0	0	0	0	0	0	0	0
ASV_388	LC380385.1	98	5.67e-78	Eukaryota	Viridiplantae	Chlorophyta	core	chlorophytes	Chlorophyceae	CS	clade	Chlamydomonadales	Chlamydomonadaceae	Chlamydomonas	unclassified	Chlamydomonas	Chlamydomonas	sp.	HyT1201C6									0	0	0	0	0	0	0	0	0	0	0	0	0	0	436	0	0	0	0	0
ASV_389	AM234965.1	98	5.67e-78	Eukaryota	Viridiplantae	Streptophyta	Streptophytina	Embryophyta	Tracheophyta	Euphyllophyta	Spermatophyta	Magnoliopsida	Mesangiospermae	Liliopsida	Petrosaviidae	commelinids	Commelinales	Commelinaceae	Commelina	unclassified	Commelina	Commelina	sp.	Goldblatt	12506			0	0	434	0	0	0	0	0	0	0	0	0	0	0	0	0	0	0	0	0
ASV_390	JQ594286.1	98	4.66e-79	Eukaryota	Viridiplantae	Streptophyta	Streptophytina	Embryophyta	Tracheophyta	Euphyllophyta	Spermatophyta	Magnoliopsida	Mesangiospermae	eudicotyledons	Gunneridae	Pentapetalae	rosids	fabids	Rosales	Cannabaceae	Celtis	Celtis	iguanaea					0	0	0	0	0	0	0	0	0	0	0	0	0	0	0	0	434	0	0	0
ASV_391	DQ015930.1	97	2.41e-76	Eukaryota	Viridiplantae	Streptophyta	Streptophytina	Zygnematophyceae	Zygnematophycidae	Spirogyrales	Spirogyraceae	Spirogyra	Spirogyra	chungkingensis														0	0	0	0	0	0	0	0	207	226	0	0	0	0	0	0	0	0	0	0
ASV_393	JN892246.1	96	1.25e-73	Eukaryota	Viridiplantae	Streptophyta	Streptophytina	Embryophyta	Tracheophyta	Euphyllophyta	Spermatophyta	Magnoliopsida	Mesangiospermae	Liliopsida	Alismatales	Araceae	Lemnoideae	Wolffia	Wolffia	arrhiza								0	429	0	0	0	0	0	0	0	0	0	0	0	0	0	0	0	0	0	0
ASV_394	KJ732974.1	99	8.99e-82	Eukaryota	Viridiplantae	Streptophyta	Streptophytina	Embryophyta	Tracheophyta	Euphyllophyta	Spermatophyta	Magnoliopsida	Mesangiospermae	Proteales	Platanaceae	Platanus	Platanus	orientalis										0	0	0	0	0	0	0	0	0	0	0	0	0	0	0	0	429	0	0	0
ASV_395	AB021924.1	99	3.14e-81	Eukaryota	Viridiplantae	Streptophyta	Streptophytina	Embryophyta	Tracheophyta	Euphyllophyta	Spermatophyta	Magnoliopsida	Mesangiospermae	eudicotyledons	Gunneridae	Pentapetalae	rosids	fabids	Malpighiales	Salicaceae	Flacourtieae	Idesia	Idesia	polycarpa				0	0	0	0	0	0	0	0	0	0	0	0	0	428	0	0	0	0	0	0
ASV_397	AJ307084.1	98	5.67e-78	Eukaryota	Viridiplantae	Streptophyta	Streptophytina	Embryophyta	Tracheophyta	Euphyllophyta	Spermatophyta	Magnoliopsida	Mesangiospermae	Liliopsida	Petrosaviidae	Asparagales	Iridaceae	Iridoideae	Irideae	Moraea	Moraea	albicuspa						0	0	0	0	0	0	0	427	0	0	0	0	0	0	0	0	0	0	0	0
ASV_398	LC380389.1	96	2.94e-75	Eukaryota	Viridiplantae	Chlorophyta	core	chlorophytes	Chlorophyceae	CS	clade	Chlamydomonadales	Chlamydomonadaceae	Chlamydomonas	unclassified	Chlamydomonas	Chlamydomonas	sp.	TkS1601B3									0	0	0	0	0	0	0	0	0	0	0	0	0	0	0	426	0	0	0	0
ASV_399	AM234886.1	99	8.99e-82	Eukaryota	Viridiplantae	Streptophyta	Streptophytina	Embryophyta	Tracheophyta	Euphyllophyta	Spermatophyta	Magnoliopsida	Mesangiospermae	eudicotyledons	Gunneridae	Pentapetalae	asterids	campanulids	Asterales	Asteraceae	Asteroideae	Gnaphalieae	Leysera	Leysera	gnaphalodes			425	0	0	0	0	0	0	0	0	0	0	0	0	0	0	0	0	0	0	0
ASV_400	AY543054.1	95	1.43e-66	Eukaryota	Viridiplantae	Chlorophyta	core	chlorophytes	Trebouxiophyceae	Trebouxiophyceae	incertae	sedis	Choricystis	clade	Choricystis	unclassified	Choricystis	Choricystis	sp.	Itas	2025-03-24	M-1w						0	0	0	0	0	0	0	0	0	0	0	0	0	423	0	0	0	0	0	0
ASV_401	FJ038056.1	97	2.41e-76	Eukaryota	Viridiplantae	Streptophyta	Streptophytina	Embryophyta	Tracheophyta	Euphyllophyta	Spermatophyta	Magnoliopsida	Mesangiospermae	eudicotyledons	Gunneridae	Pentapetalae	rosids	fabids	Fabales	Fabaceae	Papilionoideae	Swartzieae	Swartzia	unclassified	Swartzia	Swartzia	sp.	0	0	0	421	0	0	0	0	0	0	0	0	0	0	0	0	0	0	0	0
ASV_402	MN216789.1	95	1.25e-73	Eukaryota	Viridiplantae	Streptophyta	Streptophytina	Embryophyta	Tracheophyta	Euphyllophyta	Spermatophyta	Magnoliopsida	Mesangiospermae	eudicotyledons	Gunneridae	Pentapetalae	rosids	fabids	Fabales	Fabaceae	Papilionoideae	50	kb	inversion	clade	NPAAA	clade	0	0	0	0	0	0	0	0	0	0	0	0	0	0	0	0	0	0	0	421
ASV_404	Z70142.1	99	8.99e-82	Eukaryota	Viridiplantae	Streptophyta	Streptophytina	Embryophyta	Tracheophyta	Euphyllophyta	Spermatophyta	Magnoliopsida	Mesangiospermae	eudicotyledons	Gunneridae	Pentapetalae	rosids	fabids	Fabales	Fabaceae	Papilionoideae	Cladrastis	clade	Styphnolobium	Styphnolobium	japonicum		0	0	0	419	0	0	0	0	0	0	0	0	0	0	0	0	0	0	0	0
ASV_405	AM235135.1	98	4.66e-79	Eukaryota	Viridiplantae	Streptophyta	Streptophytina	Embryophyta	Tracheophyta	Euphyllophyta	Spermatophyta	Magnoliopsida	Mesangiospermae	eudicotyledons	Gunneridae	Pentapetalae	asterids	lamiids	Lamiales	Scrophulariaceae	Hemimerideae	Diclis	Diclis	reptans				0	0	0	418	0	0	0	0	0	0	0	0	0	0	0	0	0	0	0	0
ASV_406	EF370113.1	96	2.94e-75	Eukaryota	Viridiplantae	Streptophyta	Streptophytina	Embryophyta	Tracheophyta	Euphyllophyta	Spermatophyta	Magnoliopsida	Mesangiospermae	Liliopsida	Petrosaviidae	Asparagales	Orchidaceae	Cypripedioideae	Cypripedium	Cypripedium	guttatum							0	0	0	0	0	0	0	417	0	0	0	0	0	0	0	0	0	0	0	0
ASV_407	AM234878.1	97	1.98e-77	Eukaryota	Viridiplantae	Streptophyta	Streptophytina	Embryophyta	Tracheophyta	Euphyllophyta	Spermatophyta	Magnoliopsida	Mesangiospermae	eudicotyledons	Gunneridae	Pentapetalae	asterids	campanulids	Asterales	Asteraceae	Asteroideae	Senecioneae	Othonninae	Hertia	unclassified	Hertia	Hertia	0	0	0	0	0	0	0	0	0	0	0	0	0	0	0	0	0	0	417	0
ASV_409	AB004901.1	98	1.63e-78	Eukaryota	Viridiplantae	Streptophyta	Streptophytina	Embryophyta	Tracheophyta	Euphyllophyta	Spermatophyta	Magnoliopsida	Mesangiospermae	Liliopsida	Alismatales	Potamogetonaceae	Potamogeton	Potamogeton	distinctus									0	0	0	0	0	0	0	0	0	0	0	0	0	414	0	0	0	0	0	0
ASV_411	AB076091.1	96	2.94e-75	Eukaryota	Viridiplantae	Chlorophyta	core	chlorophytes	Chlorophyceae	CS	clade	Chlamydomonadales	Volvocaceae	Gonium	Gonium	viridistellatum												0	0	0	0	413	0	0	0	0	0	0	0	0	0	0	0	0	0	0	0
ASV_412	MN216789.1	97	1.98e-77	Eukaryota	Viridiplantae	Streptophyta	Streptophytina	Embryophyta	Tracheophyta	Euphyllophyta	Spermatophyta	Magnoliopsida	Mesangiospermae	eudicotyledons	Gunneridae	Pentapetalae	rosids	fabids	Fabales	Fabaceae	Papilionoideae	50	kb	inversion	clade	NPAAA	clade	0	0	0	411	0	0	0	0	0	0	0	0	0	0	0	0	0	0	0	0
ASV_414	Z70142.1	99	8.99e-82	Eukaryota	Viridiplantae	Streptophyta	Streptophytina	Embryophyta	Tracheophyta	Euphyllophyta	Spermatophyta	Magnoliopsida	Mesangiospermae	eudicotyledons	Gunneridae	Pentapetalae	rosids	fabids	Fabales	Fabaceae	Papilionoideae	Cladrastis	clade	Styphnolobium	Styphnolobium	japonicum		0	0	0	410	0	0	0	0	0	0	0	0	0	0	0	0	0	0	0	0
ASV_415	L12602.2	99	8.99e-82	Eukaryota	Viridiplantae	Streptophyta	Streptophytina	Embryophyta	Tracheophyta	Euphyllophyta	Spermatophyta	Magnoliopsida	Mesangiospermae	eudicotyledons	Gunneridae	Pentapetalae	asterids	Ericales	Theaceae	Camellia	Camellia	japonica						407	0	0	0	0	0	0	0	0	0	0	0	0	0	0	0	0	0	0	0
ASV_416	MN216432.1	97	1.98e-77	Eukaryota	Viridiplantae	Streptophyta	Streptophytina	Embryophyta	Tracheophyta	Euphyllophyta	Spermatophyta	Magnoliopsida	Mesangiospermae	eudicotyledons	Gunneridae	Pentapetalae	rosids	fabids	Fabales	Fabaceae	unclassified	Fabaceae	Fabaceae	sp.	CP112			0	0	0	405	0	0	0	0	0	0	0	0	0	0	0	0	0	0	0	0
ASV_418	JQ594488.1	98	4.66e-79	Eukaryota	Viridiplantae	Streptophyta	Streptophytina	Embryophyta	Tracheophyta	Euphyllophyta	Spermatophyta	Magnoliopsida	Mesangiospermae	eudicotyledons	Gunneridae	Pentapetalae	rosids	malvids	Myrtales	Vochysiaceae	Vochysia	Vochysia	guatemalensis					0	0	0	0	0	0	0	0	0	0	0	0	0	0	0	0	404	0	0	0
ASV_420	JQ024514.1	98	4.66e-79	Eukaryota	Viridiplantae	Streptophyta	Streptophytina	Embryophyta	Tracheophyta	Euphyllophyta	Spermatophyta	Magnoliopsida	Mesangiospermae	Liliopsida	Petrosaviidae	Asparagales	Asphodelaceae	Asphodeloideae	Aloe	Aloe	hereroensis							0	0	0	0	0	0	403	0	0	0	0	0	0	0	0	0	0	0	0	0
ASV_421	KU748322.1	98	3.82e-80	Eukaryota	Viridiplantae	Streptophyta	Streptophytina	Embryophyta	Tracheophyta	Euphyllophyta	Spermatophyta	Magnoliopsida	Mesangiospermae	Liliopsida	Petrosaviidae	Asparagales	Orchidaceae	Epidendroideae	Vandeae	Angraecinae	Conchograecum	Conchograecum	cultriforme					0	402	0	0	0	0	0	0	0	0	0	0	0	0	0	0	0	0	0	0
ASV_422	AJ404822.1	98	5.67e-78	Eukaryota	Viridiplantae	Streptophyta	Streptophytina	Embryophyta	Tracheophyta	Euphyllophyta	Spermatophyta	Magnoliopsida	Mesangiospermae	Liliopsida	Petrosaviidae	commelinids	Arecales	Arecaceae	Arecoideae	Areceae	Verschaffeltiinae	Roscheria	Roscheria	melanochaetes				0	0	0	0	0	0	402	0	0	0	0	0	0	0	0	0	0	0	0	0
ASV_425	JX571799.1	99	8.99e-82	Eukaryota	Viridiplantae	Streptophyta	Streptophytina	Embryophyta	Tracheophyta	Euphyllophyta	Spermatophyta	Magnoliopsida	Mesangiospermae	eudicotyledons	Gunneridae	Pentapetalae	rosids	fabids	Rosales	Cannabaceae	Celtis	Celtis	occidentalis					0	0	0	0	0	0	0	0	198	80	0	0	121	0	0	0	0	0	0	0
ASV_426	X58133.1	98	3.82e-80	Eukaryota	Viridiplantae	Streptophyta	Streptophytina	Embryophyta	Tracheophyta	Euphyllophyta	Spermatophyta	Acrogymnospermae	Pinopsida	Pinidae	Conifers	I	Pinales	Pinaceae	Pinus	Pinus	subgen.	Pinus	Pinus	pinea				0	0	0	0	0	0	0	0	0	0	0	0	0	0	399	0	0	0	0	0
ASV_428	AM992646.2	97	1.98e-77	Eukaryota	Viridiplantae	Streptophyta	Streptophytina	Embryophyta	Tracheophyta	Euphyllophyta	Spermatophyta	Magnoliopsida	Mesangiospermae	Liliopsida	Petrosaviidae	Asparagales	Hyacinthaceae	Ornithogaloideae	Loncomelos	Loncomelos	narbonense							0	0	0	0	398	0	0	0	0	0	0	0	0	0	0	0	0	0	0	0
ASV_430	JX572647.1	97	2.41e-76	Eukaryota	Viridiplantae	Streptophyta	Streptophytina	Embryophyta	Tracheophyta	Euphyllophyta	Spermatophyta	Magnoliopsida	Mesangiospermae	eudicotyledons	Gunneridae	Pentapetalae	rosids	malvids	Geraniales	Francoaceae	Greyia	Greyia	flanaganii					0	0	0	0	0	0	0	0	0	0	0	0	0	0	0	0	0	398	0	0
ASV_431	AF074101.1	98	5.67e-78	Eukaryota	Viridiplantae	Streptophyta	Streptophytina	Embryophyta	Tracheophyta	Euphyllophyta	Spermatophyta	Magnoliopsida	Mesangiospermae	Liliopsida	Petrosaviidae	Asparagales	Orchidaceae	Orchidoideae	Diurideae	Acianthinae	Acianthus	Acianthus	exsertus					0	0	0	0	0	0	0	396	0	0	0	0	0	0	0	0	0	0	0	0
ASV_432	AM235135.1	97	1.98e-77	Eukaryota	Viridiplantae	Streptophyta	Streptophytina	Embryophyta	Tracheophyta	Euphyllophyta	Spermatophyta	Magnoliopsida	Mesangiospermae	eudicotyledons	Gunneridae	Pentapetalae	asterids	lamiids	Lamiales	Scrophulariaceae	Hemimerideae	Diclis	Diclis	reptans				0	0	0	0	0	0	0	396	0	0	0	0	0	0	0	0	0	0	0	0
ASV_433	AM235135.1	97	2.41e-76	Eukaryota	Viridiplantae	Streptophyta	Streptophytina	Embryophyta	Tracheophyta	Euphyllophyta	Spermatophyta	Magnoliopsida	Mesangiospermae	eudicotyledons	Gunneridae	Pentapetalae	asterids	lamiids	Lamiales	Scrophulariaceae	Hemimerideae	Diclis	Diclis	reptans				0	395	0	0	0	0	0	0	0	0	0	0	0	0	0	0	0	0	0	0
ASV_435	AM992646.2	98	3.82e-80	Eukaryota	Viridiplantae	Streptophyta	Streptophytina	Embryophyta	Tracheophyta	Euphyllophyta	Spermatophyta	Magnoliopsida	Mesangiospermae	Liliopsida	Petrosaviidae	Asparagales	Hyacinthaceae	Ornithogaloideae	Loncomelos	Loncomelos	narbonense							391	0	0	0	0	0	0	0	0	0	0	0	0	0	0	0	0	0	0	0
ASV_436	AM235135.1	96	1.03e-74	Eukaryota	Viridiplantae	Streptophyta	Streptophytina	Embryophyta	Tracheophyta	Euphyllophyta	Spermatophyta	Magnoliopsida	Mesangiospermae	eudicotyledons	Gunneridae	Pentapetalae	asterids	lamiids	Lamiales	Scrophulariaceae	Hemimerideae	Diclis	Diclis	reptans				0	0	0	0	0	0	391	0	0	0	0	0	0	0	0	0	0	0	0	0
ASV_437	FN689364.1	95	1.52e-72	Eukaryota	Viridiplantae	Streptophyta	Streptophytina	Embryophyta	Tracheophyta	Euphyllophyta	Spermatophyta	Magnoliopsida	Mesangiospermae	eudicotyledons	Gunneridae	Pentapetalae	rosids	fabids	Rosales	Ulmaceae	Ulmus	Ulmus	minor					0	0	0	0	0	0	0	0	0	391	0	0	0	0	0	0	0	0	0	0
ASV_438	KU739626.1	97	1.98e-77	Eukaryota	Viridiplantae	Streptophyta	Streptophytina	Embryophyta	Tracheophyta	Euphyllophyta	Spermatophyta	Magnoliopsida	Mesangiospermae	eudicotyledons	Gunneridae	Pentapetalae	rosids	malvids	Brassicales	Cleomaceae	Cleomella	Cleomella	arborea					0	390	0	0	0	0	0	0	0	0	0	0	0	0	0	0	0	0	0	0
ASV_439	JQ593637.1	97	1.98e-77	Eukaryota	Viridiplantae	Streptophyta	Streptophytina	Embryophyta	Tracheophyta	Euphyllophyta	Spermatophyta	Magnoliopsida	Mesangiospermae	eudicotyledons	Gunneridae	Pentapetalae	asterids	lamiids	Gentianales	Rubiaceae	Cinchonoideae	Chiococceae	Chiococca	Chiococca	pachyphylla			0	390	0	0	0	0	0	0	0	0	0	0	0	0	0	0	0	0	0	0
ASV_440	JQ590149.1	97	1.98e-77	Eukaryota	Viridiplantae	Streptophyta	Streptophytina	Embryophyta	Tracheophyta	Euphyllophyta	Spermatophyta	Magnoliopsida	Mesangiospermae	Magnoliidae	Magnoliales	Annonaceae	Anaxagoreoideae	Anaxagorea	Anaxagorea	crassipetala								0	0	0	0	0	0	0	0	0	0	0	0	0	0	0	0	390	0	0	0
ASV_441	AJ297229.1	98	3.82e-80	Eukaryota	Viridiplantae	Streptophyta	Streptophytina	Embryophyta	Tracheophyta	Euphyllophyta	Spermatophyta	Magnoliopsida	Mesangiospermae	eudicotyledons	Gunneridae	Pentapetalae	rosids	malvids	Malvales	Thymelaeaceae	Pimelea	Pimelea	ferruginea					0	0	0	0	0	0	0	0	0	0	0	0	0	0	0	0	0	390	0	0
ASV_442	Z70142.1	95	1.25e-73	Eukaryota	Viridiplantae	Streptophyta	Streptophytina	Embryophyta	Tracheophyta	Euphyllophyta	Spermatophyta	Magnoliopsida	Mesangiospermae	eudicotyledons	Gunneridae	Pentapetalae	rosids	fabids	Fabales	Fabaceae	Papilionoideae	Cladrastis	clade	Styphnolobium	Styphnolobium	japonicum		0	0	389	0	0	0	0	0	0	0	0	0	0	0	0	0	0	0	0	0
ASV_443	AF074101.1	97	2.41e-76	Eukaryota	Viridiplantae	Streptophyta	Streptophytina	Embryophyta	Tracheophyta	Euphyllophyta	Spermatophyta	Magnoliopsida	Mesangiospermae	Liliopsida	Petrosaviidae	Asparagales	Orchidaceae	Orchidoideae	Diurideae	Acianthinae	Acianthus	Acianthus	exsertus					0	0	0	389	0	0	0	0	0	0	0	0	0	0	0	0	0	0	0	0
ASV_444	LC380382.1	96	2.94e-75	Eukaryota	Viridiplantae	Chlorophyta	core	chlorophytes	Chlorophyceae	CS	clade	Chlamydomonadales	Chlamydomonadaceae	Chlamydomonas	unclassified	Chlamydomonas	Chlamydomonas	sp.	SAG	1945-11-01								0	0	0	0	0	0	0	389	0	0	0	0	0	0	0	0	0	0	0	0
ASV_445	JN892043.1	96	2.94e-75	Eukaryota	Viridiplantae	Streptophyta	Streptophytina	Embryophyta	Tracheophyta	Euphyllophyta	Spermatophyta	Magnoliopsida	Mesangiospermae	eudicotyledons	Gunneridae	Pentapetalae	rosids	fabids	Rosales	Urticaceae	Urtica	Urtica	dioica					0	0	0	0	0	0	0	0	389	0	0	0	0	0	0	0	0	0	0	0
ASV_446	Z70142.1	96	1.03e-74	Eukaryota	Viridiplantae	Streptophyta	Streptophytina	Embryophyta	Tracheophyta	Euphyllophyta	Spermatophyta	Magnoliopsida	Mesangiospermae	eudicotyledons	Gunneridae	Pentapetalae	rosids	fabids	Fabales	Fabaceae	Papilionoideae	Cladrastis	clade	Styphnolobium	Styphnolobium	japonicum		0	0	0	388	0	0	0	0	0	0	0	0	0	0	0	0	0	0	0	0
ASV_449	JQ592879.1	95	1.52e-72	Eukaryota	Viridiplantae	Streptophyta	Streptophytina	Embryophyta	Tracheophyta	Euphyllophyta	Spermatophyta	Magnoliopsida	Mesangiospermae	eudicotyledons	Gunneridae	Pentapetalae	rosids	fabids	Rosales	Moraceae	Moreae	Sorocea	Sorocea	affinis				0	0	0	0	0	0	0	0	0	0	0	0	0	0	0	0	386	0	0	0
ASV_450	MG833556.1	97	2.41e-76	Eukaryota	Viridiplantae	Streptophyta	Streptophytina	Embryophyta	Tracheophyta	Euphyllophyta	Spermatophyta	Magnoliopsida	Mesangiospermae	eudicotyledons	Gunneridae	Pentapetalae	rosids	fabids	Fabales	Fabaceae	Caesalpinioideae	mimosoid	clade	Mimoseae	Piptadenia	Piptadenia	gonoacantha	0	0	0	385	0	0	0	0	0	0	0	0	0	0	0	0	0	0	0	0
ASV_451	HQ384929.1	97	2.41e-76	Eukaryota	Viridiplantae	Streptophyta	Streptophytina	Embryophyta	Tracheophyta	Euphyllophyta	Spermatophyta	Magnoliopsida	Mesangiospermae	eudicotyledons	Gunneridae	Pentapetalae	asterids	lamiids	Icacinales	Icacinaceae	Icacina	Icacina	mannii					0	0	384	0	0	0	0	0	0	0	0	0	0	0	0	0	0	0	0	0
ASV_452	AJ001756.1	98	3.82e-80	Eukaryota	Viridiplantae	Streptophyta	Streptophytina	Embryophyta	Tracheophyta	Euphyllophyta	Spermatophyta	Magnoliopsida	Mesangiospermae	eudicotyledons	Gunneridae	Pentapetalae	asterids	lamiids	Gentianales	Loganiaceae	Androya	Androya	decaryi					0	0	0	0	0	0	0	0	0	0	0	0	384	0	0	0	0	0	0	0
ASV_453	AJ012208.1	98	3.82e-80	Eukaryota	Viridiplantae	Streptophyta	Streptophytina	Embryophyta	Tracheophyta	Euphyllophyta	Spermatophyta	Magnoliopsida	Mesangiospermae	eudicotyledons	Gunneridae	Pentapetalae	rosids	malvids	Malvales	Malvaceae	Byttnerioideae	Abroma	Abroma	augustum				0	0	0	0	0	0	0	0	0	235	0	0	0	148	0	0	0	0	0	0
ASV_454	AF500336.1	99	1.1e-80	Eukaryota	Viridiplantae	Streptophyta	Streptophytina	Embryophyta	Tracheophyta	Euphyllophyta	Spermatophyta	Magnoliopsida	Mesangiospermae	eudicotyledons	Gunneridae	Pentapetalae	rosids	fabids	Rosales	Ulmaceae	Hemiptelea	Hemiptelea	davidii					0	0	0	0	0	0	0	0	0	382	0	0	0	0	0	0	0	0	0	0
ASV_455	AF421092.1	99	7.38e-83	Eukaryota	Viridiplantae	Streptophyta	Streptophytina	Embryophyta	Tracheophyta	Euphyllophyta	Spermatophyta	Magnoliopsida	Mesangiospermae	eudicotyledons	Gunneridae	Pentapetalae	asterids	Ericales	Theaceae	Polyspora	Polyspora	axillaris						0	0	0	0	0	0	0	0	0	0	0	0	0	0	382	0	0	0	0	0
ASV_456	Z49836.1	98	4.66e-79	Eukaryota	Viridiplantae	Streptophyta	Streptophytina	Embryophyta	Tracheophyta	Euphyllophyta	Spermatophyta	Magnoliopsida	Mesangiospermae	Liliopsida	Petrosaviidae	commelinids	Poales	Poaceae	BOP	clade	Pooideae	Triticodae	Bromeae	Bromus	Bromus	inermis		0	0	0	0	0	0	381	0	0	0	0	0	0	0	0	0	0	0	0	0
ASV_459	AJ297231.1	97	2.41e-76	Eukaryota	Viridiplantae	Streptophyta	Streptophytina	Embryophyta	Tracheophyta	Euphyllophyta	Spermatophyta	Magnoliopsida	Mesangiospermae	eudicotyledons	Gunneridae	Pentapetalae	rosids	malvids	Malvales	Thymelaeaceae	Pimelea	Pimelea	spectabilis					0	0	0	0	0	0	0	0	0	0	0	0	0	0	0	0	381	0	0	0
ASV_460	MN216432.1	98	3.82e-80	Eukaryota	Viridiplantae	Streptophyta	Streptophytina	Embryophyta	Tracheophyta	Euphyllophyta	Spermatophyta	Magnoliopsida	Mesangiospermae	eudicotyledons	Gunneridae	Pentapetalae	rosids	fabids	Fabales	Fabaceae	unclassified	Fabaceae	Fabaceae	sp.	CP112			0	0	0	380	0	0	0	0	0	0	0	0	0	0	0	0	0	0	0	0
ASV_461	KF496720.1	97	2.41e-76	Eukaryota	Viridiplantae	Streptophyta	Streptophytina	Embryophyta	Tracheophyta	Euphyllophyta	Spermatophyta	Magnoliopsida	Mesangiospermae	eudicotyledons	Gunneridae	Pentapetalae	rosids	malvids	Myrtales	Myrtaceae	Myrtoideae	Xanthostemoneae	Xanthostemon	Xanthostemon	whitei			0	0	0	0	0	0	0	0	0	380	0	0	0	0	0	0	0	0	0	0
ASV_462	MG833446.1	99	2.58e-82	Eukaryota	Viridiplantae	Streptophyta	Streptophytina	Embryophyta	Tracheophyta	Euphyllophyta	Spermatophyta	Magnoliopsida	Mesangiospermae	eudicotyledons	Gunneridae	Pentapetalae	asterids	campanulids	Asterales	Asteraceae	Asteroideae	Heliantheae	alliance	Eupatorieae	Austrocritonia	Austrocritonia	angulicaulis	0	0	0	0	0	0	0	0	0	0	0	0	380	0	0	0	0	0	0	0
ASV_463	MT447205.1	97	6.91e-77	Eukaryota	Viridiplantae	Streptophyta	Streptophytina	Embryophyta	Tracheophyta	Euphyllophyta	Spermatophyta	Magnoliopsida	Mesangiospermae	eudicotyledons	Gunneridae	Pentapetalae	rosids	fabids	Malpighiales	Euphorbiaceae	Euphorbioideae	Euphorbieae	Euphorbia	Euphorbia	subgen.	Esula	Euphorbia	0	0	0	0	0	0	0	0	0	379	0	0	0	0	0	0	0	0	0	0
ASV_465	AF020326.1	95	1.25e-73	Eukaryota	Viridiplantae	Streptophyta	Streptophytina	Embryophyta	Tracheophyta	Euphyllophyta	Spermatophyta	Magnoliopsida	Mesangiospermae	eudicotyledons	Gunneridae	Pentapetalae	rosids	malvids	Brassicales	Brassicaceae	Cardamineae	Rorippa	Rorippa	aquatica				0	0	0	0	0	0	0	0	0	0	0	0	0	0	0	0	0	0	0	379
ASV_467	JN891189.1	98	4.66e-79	Eukaryota	Viridiplantae	Streptophyta	Streptophytina	Embryophyta	Tracheophyta	Euphyllophyta	Spermatophyta	Magnoliopsida	Mesangiospermae	Liliopsida	Petrosaviidae	Asparagales	Orchidaceae	Orchidoideae	Orchideae	Orchidinae	Anacamptis	Anacamptis	pyramidalis					0	0	377	0	0	0	0	0	0	0	0	0	0	0	0	0	0	0	0	0
ASV_468	JQ230998.1	98	4.66e-79	Eukaryota	Viridiplantae	Streptophyta	Streptophytina	Embryophyta	Tracheophyta	Euphyllophyta	Spermatophyta	Magnoliopsida	Mesangiospermae	eudicotyledons	Gunneridae	Pentapetalae	rosids	fabids	Fabales	Fabaceae	Papilionoideae	50	kb	inversion	clade	NPAAA	clade	0	0	0	377	0	0	0	0	0	0	0	0	0	0	0	0	0	0	0	0
ASV_469	MZ128419.1	97	2.41e-76	Eukaryota	Viridiplantae	Streptophyta	Streptophytina	Embryophyta	Tracheophyta	Euphyllophyta	Spermatophyta	Magnoliopsida	Mesangiospermae	eudicotyledons	Gunneridae	Pentapetalae	rosids	fabids	Rosales	Rosaceae	Rosoideae	Rosoideae	incertae	sedis	Rubus	Rubus	peltatus	0	0	0	0	0	0	0	0	0	0	0	0	0	0	0	0	0	0	377	0
ASV_470	MT447205.1	100	1.74e-84	Eukaryota	Viridiplantae	Streptophyta	Streptophytina	Embryophyta	Tracheophyta	Euphyllophyta	Spermatophyta	Magnoliopsida	Mesangiospermae	eudicotyledons	Gunneridae	Pentapetalae	rosids	fabids	Malpighiales	Euphorbiaceae	Euphorbioideae	Euphorbieae	Euphorbia	Euphorbia	subgen.	Esula	Euphorbia	0	0	0	0	0	0	0	0	0	0	0	0	0	376	0	0	0	0	0	0
ASV_471	DQ133804.1	95	1.25e-73	Eukaryota	Viridiplantae	Streptophyta	Streptophytina	Embryophyta	Tracheophyta	Euphyllophyta	Spermatophyta	Magnoliopsida	Mesangiospermae	eudicotyledons	Gunneridae	Pentapetalae	asterids	campanulids	Apiales	Apiineae	Apiaceae	Azorelloideae	Bowlesia	Bowlesia	palmata			0	375	0	0	0	0	0	0	0	0	0	0	0	0	0	0	0	0	0	0
ASV_472	AJ746297.1	99	1.1e-80	Eukaryota	Viridiplantae	Streptophyta	Streptophytina	Embryophyta	Tracheophyta	Euphyllophyta	Spermatophyta	Magnoliopsida	Mesangiospermae	Liliopsida	Petrosaviidae	commelinids	Poales	Poaceae	BOP	clade	Oryzoideae	Oryzeae	Oryzinae	Oryza	Oryza	sativa		0	0	0	0	0	0	0	375	0	0	0	0	0	0	0	0	0	0	0	0
ASV_473	Z69221.1	96	1.25e-73	Eukaryota	Viridiplantae	Streptophyta	Streptophytina	Embryophyta	Tracheophyta	Euphyllophyta	Spermatophyta	Magnoliopsida	Mesangiospermae	Liliopsida	Petrosaviidae	Asparagales	Amaryllidaceae	Agapanthoideae	Agapanthus	Agapanthus	africanus							0	0	0	0	374	0	0	0	0	0	0	0	0	0	0	0	0	0	0	0
ASV_474	MH536614.1	96	1.03e-74	Eukaryota	Viridiplantae	Streptophyta	Streptophytina	Embryophyta	Tracheophyta	Euphyllophyta	Spermatophyta	Magnoliopsida	Mesangiospermae	eudicotyledons	Gunneridae	Pentapetalae	rosids	malvids	Brassicales	Brassicaceae	Brassiceae	Brassica	unclassified	Brassica	Brassica	sp.	6	0	0	0	0	0	0	0	374	0	0	0	0	0	0	0	0	0	0	0	0
ASV_475	JN892043.1	97	2.41e-76	Eukaryota	Viridiplantae	Streptophyta	Streptophytina	Embryophyta	Tracheophyta	Euphyllophyta	Spermatophyta	Magnoliopsida	Mesangiospermae	eudicotyledons	Gunneridae	Pentapetalae	rosids	fabids	Rosales	Urticaceae	Urtica	Urtica	dioica					0	0	0	0	0	0	0	0	0	373	0	0	0	0	0	0	0	0	0	0
ASV_476	JN891189.1	96	1.25e-73	Eukaryota	Viridiplantae	Streptophyta	Streptophytina	Embryophyta	Tracheophyta	Euphyllophyta	Spermatophyta	Magnoliopsida	Mesangiospermae	Liliopsida	Petrosaviidae	Asparagales	Orchidaceae	Orchidoideae	Orchideae	Orchidinae	Anacamptis	Anacamptis	pyramidalis					0	0	0	372	0	0	0	0	0	0	0	0	0	0	0	0	0	0	0	0
ASV_477	JX572951.1	97	1.98e-77	Eukaryota	Viridiplantae	Streptophyta	Streptophytina	Embryophyta	Tracheophyta	Euphyllophyta	Spermatophyta	Magnoliopsida	Mesangiospermae	eudicotyledons	Gunneridae	Pentapetalae	rosids	malvids	Sapindales	Anacardiaceae	Schinus	Schinus	molle					0	0	0	0	0	0	0	0	0	371	0	0	0	0	0	0	0	0	0	0
ASV_478	KT740832.1	97	1.98e-77	Eukaryota	Viridiplantae	Streptophyta	Streptophytina	Embryophyta	Tracheophyta	Euphyllophyta	Spermatophyta	Magnoliopsida	Mesangiospermae	eudicotyledons	Gunneridae	Pentapetalae	asterids	lamiids	Icacinales	Icacinaceae	Leretia	Leretia	cordata					0	0	0	370	0	0	0	0	0	0	0	0	0	0	0	0	0	0	0	0
ASV_479	HQ590020.1	99	8.99e-82	Eukaryota	Viridiplantae	Streptophyta	Streptophytina	Embryophyta	Tracheophyta	Euphyllophyta	Spermatophyta	Magnoliopsida	Mesangiospermae	eudicotyledons	Gunneridae	Pentapetalae	rosids	fabids	Fagales	Juglandaceae	Carya	Carya	cordiformis					0	0	0	0	0	0	0	0	0	0	0	0	0	370	0	0	0	0	0	0
ASV_480	JF265604.1	97	1.98e-77	Eukaryota	Viridiplantae	Streptophyta	Streptophytina	Embryophyta	Tracheophyta	Euphyllophyta	Spermatophyta	Magnoliopsida	Mesangiospermae	eudicotyledons	Gunneridae	Pentapetalae	asterids	campanulids	Apiales	Apiineae	Apiaceae	Saniculoideae	Steganotaenieae	Steganotaenia	Steganotaenia	araliacea		0	369	0	0	0	0	0	0	0	0	0	0	0	0	0	0	0	0	0	0
ASV_481	AM992646.2	95	1.25e-73	Eukaryota	Viridiplantae	Streptophyta	Streptophytina	Embryophyta	Tracheophyta	Euphyllophyta	Spermatophyta	Magnoliopsida	Mesangiospermae	Liliopsida	Petrosaviidae	Asparagales	Hyacinthaceae	Ornithogaloideae	Loncomelos	Loncomelos	narbonense							0	0	0	0	0	368	0	0	0	0	0	0	0	0	0	0	0	0	0	0
ASV_482	AF074101.1	97	2.41e-76	Eukaryota	Viridiplantae	Streptophyta	Streptophytina	Embryophyta	Tracheophyta	Euphyllophyta	Spermatophyta	Magnoliopsida	Mesangiospermae	Liliopsida	Petrosaviidae	Asparagales	Orchidaceae	Orchidoideae	Diurideae	Acianthinae	Acianthus	Acianthus	exsertus					0	0	0	0	0	0	0	368	0	0	0	0	0	0	0	0	0	0	0	0
ASV_483	AM234965.1	96	1.25e-73	Eukaryota	Viridiplantae	Streptophyta	Streptophytina	Embryophyta	Tracheophyta	Euphyllophyta	Spermatophyta	Magnoliopsida	Mesangiospermae	Liliopsida	Petrosaviidae	commelinids	Commelinales	Commelinaceae	Commelina	unclassified	Commelina	Commelina	sp.	Goldblatt	12506			0	0	0	367	0	0	0	0	0	0	0	0	0	0	0	0	0	0	0	0
ASV_484	MT447205.1	97	8.42e-76	Eukaryota	Viridiplantae	Streptophyta	Streptophytina	Embryophyta	Tracheophyta	Euphyllophyta	Spermatophyta	Magnoliopsida	Mesangiospermae	eudicotyledons	Gunneridae	Pentapetalae	rosids	fabids	Malpighiales	Euphorbiaceae	Euphorbioideae	Euphorbieae	Euphorbia	Euphorbia	subgen.	Esula	Euphorbia	0	0	0	0	0	0	0	0	0	0	0	0	0	0	0	0	367	0	0	0
ASV_485	AM235121.1	98	1.33e-79	Eukaryota	Viridiplantae	Streptophyta	Streptophytina	Embryophyta	Tracheophyta	Euphyllophyta	Spermatophyta	Magnoliopsida	Mesangiospermae	eudicotyledons	Gunneridae	Pentapetalae	rosids	fabids	Malpighiales	Salicaceae	Saliceae	Salix	Salix	mucronata				0	0	0	0	0	0	0	0	0	0	0	0	0	363	0	0	0	0	0	0
ASV_486	KJ688006.1	98	4.66e-79	Eukaryota	Viridiplantae	Streptophyta	Streptophytina	Embryophyta	Tracheophyta	Euphyllophyta	Spermatophyta	Magnoliopsida	Mesangiospermae	eudicotyledons	Gunneridae	Pentapetalae	asterids	lamiids	Garryales	Garryaceae	Aucuba	Aucuba	chinensis					0	0	0	362	0	0	0	0	0	0	0	0	0	0	0	0	0	0	0	0
ASV_487	AM234878.1	95	1.25e-73	Eukaryota	Viridiplantae	Streptophyta	Streptophytina	Embryophyta	Tracheophyta	Euphyllophyta	Spermatophyta	Magnoliopsida	Mesangiospermae	eudicotyledons	Gunneridae	Pentapetalae	asterids	campanulids	Asterales	Asteraceae	Asteroideae	Senecioneae	Othonninae	Hertia	unclassified	Hertia	Hertia	0	0	0	0	0	0	0	0	0	0	0	0	0	0	0	0	0	0	0	362
ASV_489	JF265242.1	98	3.82e-80	Eukaryota	Viridiplantae	Streptophyta	Streptophytina	Embryophyta	Tracheophyta	Euphyllophyta	Spermatophyta	Magnoliopsida	Mesangiospermae	eudicotyledons	Gunneridae	Pentapetalae	rosids	fabids	Fabales	Fabaceae	Caesalpinioideae	mimosoid	clade	Acacieae	Senegalia	Senegalia	ataxacantha	0	0	0	0	0	0	0	0	0	0	0	0	0	361	0	0	0	0	0	0
ASV_490	AY543054.1	95	1.43e-66	Eukaryota	Viridiplantae	Chlorophyta	core	chlorophytes	Trebouxiophyceae	Trebouxiophyceae	incertae	sedis	Choricystis	clade	Choricystis	unclassified	Choricystis	Choricystis	sp.	Itas	2025-03-24	M-1w						0	0	0	0	0	0	0	0	0	0	0	0	0	0	0	360	0	0	0	0
ASV_491	MF687234.1	98	4.66e-79	Eukaryota	Viridiplantae	Chlorophyta	core	chlorophytes	Chlorophyceae	CS	clade	Chlamydomonadales	Volvocaceae	Gonium	Gonium	pectorale												0	0	0	0	0	0	0	0	0	0	0	0	0	0	0	360	0	0	0	0
ASV_493	AM234965.1	96	2.94e-75	Eukaryota	Viridiplantae	Streptophyta	Streptophytina	Embryophyta	Tracheophyta	Euphyllophyta	Spermatophyta	Magnoliopsida	Mesangiospermae	Liliopsida	Petrosaviidae	commelinids	Commelinales	Commelinaceae	Commelina	unclassified	Commelina	Commelina	sp.	Goldblatt	12506			0	0	0	0	0	0	358	0	0	0	0	0	0	0	0	0	0	0	0	0
ASV_495	KT626659.1	98	4.66e-79	Eukaryota	Viridiplantae	Streptophyta	Streptophytina	Embryophyta	Tracheophyta	Euphyllophyta	Spermatophyta	Magnoliopsida	Mesangiospermae	Liliopsida	Petrosaviidae	Asparagales	Orchidaceae	Orchidoideae	Diurideae	Acianthinae	Acianthus	Acianthus	sinclairii					0	0	0	0	0	0	357	0	0	0	0	0	0	0	0	0	0	0	0	0
ASV_496	AM235135.1	98	3.82e-80	Eukaryota	Viridiplantae	Streptophyta	Streptophytina	Embryophyta	Tracheophyta	Euphyllophyta	Spermatophyta	Magnoliopsida	Mesangiospermae	eudicotyledons	Gunneridae	Pentapetalae	asterids	lamiids	Lamiales	Scrophulariaceae	Hemimerideae	Diclis	Diclis	reptans				0	0	0	0	0	0	355	0	0	0	0	0	0	0	0	0	0	0	0	0
ASV_497	JQ594286.1	97	2.41e-76	Eukaryota	Viridiplantae	Streptophyta	Streptophytina	Embryophyta	Tracheophyta	Euphyllophyta	Spermatophyta	Magnoliopsida	Mesangiospermae	eudicotyledons	Gunneridae	Pentapetalae	rosids	fabids	Rosales	Cannabaceae	Celtis	Celtis	iguanaea					0	0	0	0	0	0	0	0	0	0	0	0	0	0	0	0	355	0	0	0
ASV_498	AJ295268.1	98	3.82e-80	Eukaryota	Viridiplantae	Streptophyta	Streptophytina	Embryophyta	Tracheophyta	Euphyllophyta	Spermatophyta	Magnoliopsida	Mesangiospermae	eudicotyledons	Gunneridae	Pentapetalae	rosids	malvids	Malvales	Thymelaeaceae	Gnidia	Gnidia	racemosa					0	0	0	0	352	0	0	0	0	0	0	0	0	0	0	0	0	0	0	0
ASV_499	AM235121.1	99	3.14e-81	Eukaryota	Viridiplantae	Streptophyta	Streptophytina	Embryophyta	Tracheophyta	Euphyllophyta	Spermatophyta	Magnoliopsida	Mesangiospermae	eudicotyledons	Gunneridae	Pentapetalae	rosids	fabids	Malpighiales	Salicaceae	Saliceae	Salix	Salix	mucronata				0	0	0	0	0	0	0	0	0	0	0	0	352	0	0	0	0	0	0	0
ASV_500	KF496858.1	97	2.41e-76	Eukaryota	Viridiplantae	Streptophyta	Streptophytina	Embryophyta	Tracheophyta	Euphyllophyta	Spermatophyta	Magnoliopsida	Mesangiospermae	eudicotyledons	Gunneridae	Pentapetalae	rosids	fabids	Rosales	Rhamnaceae	rhamnoid	group	Rhamneae	Sageretia	Sageretia	hamosa		0	0	0	0	0	0	0	0	0	0	0	0	0	0	0	0	0	349	0	0
ASV_501	AM235135.1	96	1.03e-74	Eukaryota	Viridiplantae	Streptophyta	Streptophytina	Embryophyta	Tracheophyta	Euphyllophyta	Spermatophyta	Magnoliopsida	Mesangiospermae	eudicotyledons	Gunneridae	Pentapetalae	asterids	lamiids	Lamiales	Scrophulariaceae	Hemimerideae	Diclis	Diclis	reptans				0	347	0	0	0	0	0	0	0	0	0	0	0	0	0	0	0	0	0	0
ASV_502	AY078157.1	96	1.03e-74	Eukaryota	Viridiplantae	Streptophyta	Streptophytina	Embryophyta	Tracheophyta	Euphyllophyta	Spermatophyta	Magnoliopsida	Mesangiospermae	eudicotyledons	Gunneridae	Pentapetalae	rosids	malvids	Myrtales	Crypteroniaceae	Axinandra	Axinandra	zeylanica					0	0	0	0	347	0	0	0	0	0	0	0	0	0	0	0	0	0	0	0
ASV_503	AB004901.1	96	1.25e-73	Eukaryota	Viridiplantae	Streptophyta	Streptophytina	Embryophyta	Tracheophyta	Euphyllophyta	Spermatophyta	Magnoliopsida	Mesangiospermae	Liliopsida	Alismatales	Potamogetonaceae	Potamogeton	Potamogeton	distinctus									0	0	0	0	0	0	0	0	0	345	0	0	0	0	0	0	0	0	0	0
ASV_504	AM235121.1	98	1.63e-78	Eukaryota	Viridiplantae	Streptophyta	Streptophytina	Embryophyta	Tracheophyta	Euphyllophyta	Spermatophyta	Magnoliopsida	Mesangiospermae	eudicotyledons	Gunneridae	Pentapetalae	rosids	fabids	Malpighiales	Salicaceae	Saliceae	Salix	Salix	mucronata				0	0	0	0	0	0	0	0	0	0	0	0	0	0	0	0	345	0	0	0
ASV_506	KX015744.1	97	2.41e-76	Eukaryota	Viridiplantae	Streptophyta	Streptophytina	Embryophyta	Tracheophyta	Euphyllophyta	Spermatophyta	Magnoliopsida	Mesangiospermae	Liliopsida	Petrosaviidae	commelinids	Poales	Poaceae	PACMAD	clade	Chloridoideae	Cynodonteae	Eleusininae	Eleusine	Eleusine	indica		0	0	0	0	0	0	0	0	0	0	0	0	0	0	0	0	343	0	0	0
ASV_507	AF074101.1	96	2.94e-75	Eukaryota	Viridiplantae	Streptophyta	Streptophytina	Embryophyta	Tracheophyta	Euphyllophyta	Spermatophyta	Magnoliopsida	Mesangiospermae	Liliopsida	Petrosaviidae	Asparagales	Orchidaceae	Orchidoideae	Diurideae	Acianthinae	Acianthus	Acianthus	exsertus					0	0	0	341	0	0	0	0	0	0	0	0	0	0	0	0	0	0	0	0
ASV_508	AB233909.1	96	3.58e-74	Eukaryota	Viridiplantae	Streptophyta	Streptophytina	Embryophyta	Tracheophyta	Euphyllophyta	Spermatophyta	Magnoliopsida	Mesangiospermae	eudicotyledons	Gunneridae	Pentapetalae	rosids	fabids	Malpighiales	Ochnaceae	Sauvagesia	Sauvagesia	africana					0	0	0	0	0	0	0	0	0	0	0	0	0	0	0	0	339	0	0	0
ASV_510	JN891189.1	96	2.94e-75	Eukaryota	Viridiplantae	Streptophyta	Streptophytina	Embryophyta	Tracheophyta	Euphyllophyta	Spermatophyta	Magnoliopsida	Mesangiospermae	Liliopsida	Petrosaviidae	Asparagales	Orchidaceae	Orchidoideae	Orchideae	Orchidinae	Anacamptis	Anacamptis	pyramidalis					0	0	0	0	0	0	0	0	0	0	0	0	0	0	0	0	0	337	0	0
ASV_511	KF296602.1	98	5.67e-78	Eukaryota	Viridiplantae	Streptophyta	Streptophytina	Embryophyta	Tracheophyta	Euphyllophyta	Spermatophyta	Magnoliopsida	Mesangiospermae	Liliopsida	Petrosaviidae	Asparagales	Orchidaceae	Cypripedioideae	Cypripedium	Cypripedium	japonicum							0	336	0	0	0	0	0	0	0	0	0	0	0	0	0	0	0	0	0	0
ASV_512	AM235135.1	97	1.98e-77	Eukaryota	Viridiplantae	Streptophyta	Streptophytina	Embryophyta	Tracheophyta	Euphyllophyta	Spermatophyta	Magnoliopsida	Mesangiospermae	eudicotyledons	Gunneridae	Pentapetalae	asterids	lamiids	Lamiales	Scrophulariaceae	Hemimerideae	Diclis	Diclis	reptans				0	0	0	0	336	0	0	0	0	0	0	0	0	0	0	0	0	0	0	0
ASV_514	KJ732974.1	99	7.38e-83	Eukaryota	Viridiplantae	Streptophyta	Streptophytina	Embryophyta	Tracheophyta	Euphyllophyta	Spermatophyta	Magnoliopsida	Mesangiospermae	Proteales	Platanaceae	Platanus	Platanus	orientalis										0	0	0	0	0	0	0	0	0	0	0	0	0	0	0	0	335	0	0	0
ASV_515	MN216432.1	98	4.66e-79	Eukaryota	Viridiplantae	Streptophyta	Streptophytina	Embryophyta	Tracheophyta	Euphyllophyta	Spermatophyta	Magnoliopsida	Mesangiospermae	eudicotyledons	Gunneridae	Pentapetalae	rosids	fabids	Fabales	Fabaceae	unclassified	Fabaceae	Fabaceae	sp.	CP112			0	0	0	334	0	0	0	0	0	0	0	0	0	0	0	0	0	0	0	0
ASV_516	KU564822.1	99	3.14e-81	Eukaryota	Viridiplantae	Streptophyta	Streptophytina	Embryophyta	Tracheophyta	Euphyllophyta	Spermatophyta	Magnoliopsida	Mesangiospermae	eudicotyledons	Gunneridae	Pentapetalae	asterids	lamiids	Gentianales	Apocynaceae	Asclepiadoideae	Marsdenieae	Leichhardtia	Leichhardtia	microlepis			0	333	0	0	0	0	0	0	0	0	0	0	0	0	0	0	0	0	0	0
ASV_517	MF963203.1	98	1.98e-77	Eukaryota	Viridiplantae	Streptophyta	Streptophytina	Embryophyta	Tracheophyta	Euphyllophyta	Spermatophyta	Magnoliopsida	Mesangiospermae	eudicotyledons	Gunneridae	Pentapetalae	rosids	fabids	Rosales	Cannabaceae	Celtis	Celtis	reticulata					0	0	0	0	0	0	0	0	0	0	0	0	0	333	0	0	0	0	0	0
ASV_518	FJ670163.1	98	3.82e-80	Eukaryota	Viridiplantae	Streptophyta	Streptophytina	Embryophyta	Tracheophyta	Euphyllophyta	Spermatophyta	Magnoliopsida	Mesangiospermae	eudicotyledons	Gunneridae	Pentapetalae	rosids	fabids	Malpighiales	Calophyllaceae	Endodesmieae	Endodesmia	Endodesmia	calophylloides				0	330	0	0	0	0	0	0	0	0	0	0	0	0	0	0	0	0	0	0
ASV_519	KJ688514.1	99	3.14e-81	Eukaryota	Viridiplantae	Streptophyta	Streptophytina	Embryophyta	Tracheophyta	Euphyllophyta	Spermatophyta	Magnoliopsida	Mesangiospermae	eudicotyledons	Gunneridae	Pentapetalae	asterids	Ericales	Theaceae	Pyrenaria	Pyrenaria	shinkoensis						0	0	0	0	0	0	0	0	0	0	0	0	0	330	0	0	0	0	0	0
ASV_520	LC380383.1	95	1.52e-72	Eukaryota	Viridiplantae	Chlorophyta	core	chlorophytes	Chlorophyceae	CS	clade	Chlamydomonadales	Chlamydomonadaceae	Chlamydomonas	unclassified	Chlamydomonas	Chlamydomonas	sp.	ChW1002A1									0	0	0	0	0	0	0	0	0	0	0	0	0	0	0	330	0	0	0	0
ASV_521	MT447205.1	97	6.91e-77	Eukaryota	Viridiplantae	Streptophyta	Streptophytina	Embryophyta	Tracheophyta	Euphyllophyta	Spermatophyta	Magnoliopsida	Mesangiospermae	eudicotyledons	Gunneridae	Pentapetalae	rosids	fabids	Malpighiales	Euphorbiaceae	Euphorbioideae	Euphorbieae	Euphorbia	Euphorbia	subgen.	Esula	Euphorbia	0	0	0	0	0	0	0	0	0	0	0	0	0	0	0	0	0	330	0	0
ASV_522	HQ644038.1	100	2.11e-83	Eukaryota	Viridiplantae	Streptophyta	Streptophytina	Embryophyta	Tracheophyta	Euphyllophyta	Spermatophyta	Magnoliopsida	Mesangiospermae	Liliopsida	Petrosaviidae	Asparagales	Amaryllidaceae	Allioideae	Allieae	Allium	Allium	canadense						0	328	0	0	0	0	0	0	0	0	0	0	0	0	0	0	0	0	0	0
ASV_523	AJ512323.1	98	4.66e-79	Eukaryota	Viridiplantae	Streptophyta	Streptophytina	Embryophyta	Tracheophyta	Euphyllophyta	Spermatophyta	Magnoliopsida	Mesangiospermae	Liliopsida	Petrosaviidae	Asparagales	Asphodelaceae	Asphodeloideae	Bulbine	Bulbine	frutescens							0	0	324	0	0	0	0	0	0	0	0	0	0	0	0	0	0	0	0	0
ASV_524	JN893369.1	95	1.52e-72	Eukaryota	Viridiplantae	Streptophyta	Streptophytina	Embryophyta	Tracheophyta	Euphyllophyta	Spermatophyta	Magnoliopsida	Mesangiospermae	eudicotyledons	Gunneridae	Pentapetalae	rosids	fabids	Rosales	Urticaceae	Urtica	Urtica	urens					0	0	0	0	0	0	0	0	0	0	0	0	0	0	0	0	324	0	0	0
ASV_525	Z70142.1	98	3.82e-80	Eukaryota	Viridiplantae	Streptophyta	Streptophytina	Embryophyta	Tracheophyta	Euphyllophyta	Spermatophyta	Magnoliopsida	Mesangiospermae	eudicotyledons	Gunneridae	Pentapetalae	rosids	fabids	Fabales	Fabaceae	Papilionoideae	Cladrastis	clade	Styphnolobium	Styphnolobium	japonicum		0	0	0	323	0	0	0	0	0	0	0	0	0	0	0	0	0	0	0	0
ASV_526	FN689358.1	96	1.03e-74	Eukaryota	Viridiplantae	Streptophyta	Streptophytina	Embryophyta	Tracheophyta	Euphyllophyta	Spermatophyta	Magnoliopsida	Mesangiospermae	eudicotyledons	Gunneridae	Pentapetalae	rosids	malvids	Sapindales	Sapindaceae	Hippocastanoideae	Acereae	Acer	Acer	x	peronai		0	0	0	0	0	0	0	0	0	0	0	0	0	0	0	0	323	0	0	0
ASV_527	KM895880.1	98	3.82e-80	Eukaryota	Viridiplantae	Streptophyta	Streptophytina	Embryophyta	Tracheophyta	Euphyllophyta	Spermatophyta	Magnoliopsida	Mesangiospermae	eudicotyledons	Gunneridae	Pentapetalae	rosids	malvids	Malvales	Thymelaeaceae	Pimelea	Pimelea	latifolia					0	0	0	0	0	0	0	0	0	0	0	0	0	0	0	0	0	323	0	0
ASV_528	KC779176.1	97	2.41e-76	Eukaryota	Viridiplantae	Streptophyta	Streptophytina	Zygnematophyceae	Zygnematophycidae	Spirogyrales	Spirogyraceae	Spirogyra	unclassified	Spirogyra	Spirogyra	sp.	JH0763											321	0	0	0	0	0	0	0	0	0	0	0	0	0	0	0	0	0	0	0
ASV_529	KJ688006.1	97	2.41e-76	Eukaryota	Viridiplantae	Streptophyta	Streptophytina	Embryophyta	Tracheophyta	Euphyllophyta	Spermatophyta	Magnoliopsida	Mesangiospermae	eudicotyledons	Gunneridae	Pentapetalae	asterids	lamiids	Garryales	Garryaceae	Aucuba	Aucuba	chinensis					0	0	321	0	0	0	0	0	0	0	0	0	0	0	0	0	0	0	0	0
ASV_530	JN114812.1	99	7.38e-83	Eukaryota	Viridiplantae	Streptophyta	Streptophytina	Embryophyta	Tracheophyta	Euphyllophyta	Spermatophyta	Magnoliopsida	Mesangiospermae	eudicotyledons	Gunneridae	Pentapetalae	rosids	malvids	Myrtales	Lythraceae	Lagerstroemia	Lagerstroemia	indica					0	0	0	0	0	0	0	0	321	0	0	0	0	0	0	0	0	0	0	0
ASV_531	KJ688514.1	96	1.03e-74	Eukaryota	Viridiplantae	Streptophyta	Streptophytina	Embryophyta	Tracheophyta	Euphyllophyta	Spermatophyta	Magnoliopsida	Mesangiospermae	eudicotyledons	Gunneridae	Pentapetalae	asterids	Ericales	Theaceae	Pyrenaria	Pyrenaria	shinkoensis						0	0	0	0	0	0	0	0	0	0	0	0	0	0	320	0	0	0	0	0
ASV_532	MN216432.1	97	2.41e-76	Eukaryota	Viridiplantae	Streptophyta	Streptophytina	Embryophyta	Tracheophyta	Euphyllophyta	Spermatophyta	Magnoliopsida	Mesangiospermae	eudicotyledons	Gunneridae	Pentapetalae	rosids	fabids	Fabales	Fabaceae	unclassified	Fabaceae	Fabaceae	sp.	CP112			0	0	0	319	0	0	0	0	0	0	0	0	0	0	0	0	0	0	0	0
ASV_533	JQ590629.1	98	3.82e-80	Eukaryota	Viridiplantae	Streptophyta	Streptophytina	Embryophyta	Tracheophyta	Euphyllophyta	Spermatophyta	Magnoliopsida	Mesangiospermae	eudicotyledons	Gunneridae	Pentapetalae	asterids	campanulids	Asterales	Asteraceae	Asteroideae	Senecioneae	Senecioninae	Emilia	Emilia	fosbergii		0	0	0	0	0	0	0	0	0	0	0	0	0	0	0	0	0	0	318	0
ASV_537	KJ732974.1	99	8.99e-82	Eukaryota	Viridiplantae	Streptophyta	Streptophytina	Embryophyta	Tracheophyta	Euphyllophyta	Spermatophyta	Magnoliopsida	Mesangiospermae	Proteales	Platanaceae	Platanus	Platanus	orientalis										0	0	0	0	0	0	0	0	0	0	0	0	0	0	0	0	315	0	0	0
ASV_538	JQ592793.1	98	4.66e-79	Eukaryota	Viridiplantae	Streptophyta	Streptophytina	Embryophyta	Tracheophyta	Euphyllophyta	Spermatophyta	Magnoliopsida	Mesangiospermae	eudicotyledons	Gunneridae	Pentapetalae	rosids	fabids	Rosales	Moraceae	Olmedieae	Castilla	Castilla	elastica				0	0	0	0	0	0	0	0	0	0	0	0	0	0	0	0	315	0	0	0
ASV_539	Z49836.1	99	1.1e-80	Eukaryota	Viridiplantae	Streptophyta	Streptophytina	Embryophyta	Tracheophyta	Euphyllophyta	Spermatophyta	Magnoliopsida	Mesangiospermae	Liliopsida	Petrosaviidae	commelinids	Poales	Poaceae	BOP	clade	Pooideae	Triticodae	Bromeae	Bromus	Bromus	inermis		314	0	0	0	0	0	0	0	0	0	0	0	0	0	0	0	0	0	0	0
ASV_541	AM235124.1	97	1.98e-77	Eukaryota	Viridiplantae	Streptophyta	Streptophytina	Embryophyta	Tracheophyta	Euphyllophyta	Spermatophyta	Magnoliopsida	Mesangiospermae	eudicotyledons	Gunneridae	Pentapetalae	Santalales	Santalaceae	Rhoiacarpos	Rhoiacarpos	capensis							0	313	0	0	0	0	0	0	0	0	0	0	0	0	0	0	0	0	0	0
ASV_543	AY794932.1	96	3.58e-74	Eukaryota	Viridiplantae	Streptophyta	Streptophytina	Embryophyta	Tracheophyta	Euphyllophyta	Spermatophyta	Magnoliopsida	Mesangiospermae	eudicotyledons	Gunneridae	Pentapetalae	rosids	fabids	Malpighiales	Euphorbiaceae	Acalyphoideae	Acalypheae	Leidesia	Leidesia	procumbens			0	0	0	0	0	0	0	0	0	312	0	0	0	0	0	0	0	0	0	0
ASV_544	L12602.2	96	1.03e-74	Eukaryota	Viridiplantae	Streptophyta	Streptophytina	Embryophyta	Tracheophyta	Euphyllophyta	Spermatophyta	Magnoliopsida	Mesangiospermae	eudicotyledons	Gunneridae	Pentapetalae	asterids	Ericales	Theaceae	Camellia	Camellia	japonica						0	0	0	0	0	0	0	0	0	312	0	0	0	0	0	0	0	0	0	0
ASV_546	KF496556.1	97	2.41e-76	Eukaryota	Viridiplantae	Streptophyta	Streptophytina	Embryophyta	Tracheophyta	Euphyllophyta	Spermatophyta	Magnoliopsida	Mesangiospermae	eudicotyledons	Gunneridae	Pentapetalae	asterids	lamiids	Solanales	Convolvulaceae	Cresseae	Bonamia	Bonamia	dietrichiana				0	0	0	0	0	0	311	0	0	0	0	0	0	0	0	0	0	0	0	0
ASV_547	AJ512323.1	96	2.94e-75	Eukaryota	Viridiplantae	Streptophyta	Streptophytina	Embryophyta	Tracheophyta	Euphyllophyta	Spermatophyta	Magnoliopsida	Mesangiospermae	Liliopsida	Petrosaviidae	Asparagales	Asphodelaceae	Asphodeloideae	Bulbine	Bulbine	frutescens							0	0	0	309	0	0	0	0	0	0	0	0	0	0	0	0	0	0	0	0
ASV_548	KM896143.1	97	2.41e-76	Eukaryota	Viridiplantae	Streptophyta	Streptophytina	Embryophyta	Tracheophyta	Euphyllophyta	Spermatophyta	Magnoliopsida	Mesangiospermae	eudicotyledons	Gunneridae	Pentapetalae	rosids	malvids	Sapindales	Rutaceae	Zanthoxyloideae	Acronychia	Acronychia	suberosa				0	0	0	0	0	0	0	0	0	0	0	0	0	0	0	0	309	0	0	0
ASV_549	AM235135.1	98	4.66e-79	Eukaryota	Viridiplantae	Streptophyta	Streptophytina	Embryophyta	Tracheophyta	Euphyllophyta	Spermatophyta	Magnoliopsida	Mesangiospermae	eudicotyledons	Gunneridae	Pentapetalae	asterids	lamiids	Lamiales	Scrophulariaceae	Hemimerideae	Diclis	Diclis	reptans				0	0	0	307	0	0	0	0	0	0	0	0	0	0	0	0	0	0	0	0
ASV_550	AB004901.1	96	2.94e-75	Eukaryota	Viridiplantae	Streptophyta	Streptophytina	Embryophyta	Tracheophyta	Euphyllophyta	Spermatophyta	Magnoliopsida	Mesangiospermae	Liliopsida	Alismatales	Potamogetonaceae	Potamogeton	Potamogeton	distinctus									0	0	0	0	0	0	0	0	0	307	0	0	0	0	0	0	0	0	0	0
ASV_551	KF997502.1	98	4.66e-79	Eukaryota	Viridiplantae	Streptophyta	Streptophytina	Embryophyta	Tracheophyta	Euphyllophyta	Spermatophyta	Magnoliopsida	Mesangiospermae	Liliopsida	Petrosaviidae	Asparagales	Orchidaceae	Orchidoideae	Orchideae	Orchidinae	Orchis	Orchis	purpurea					0	0	0	0	0	0	0	0	0	0	0	0	0	0	307	0	0	0	0	0
ASV_552	Y10674.1	97	1.98e-77	Eukaryota	Viridiplantae	Streptophyta	Streptophytina	Embryophyta	Tracheophyta	Euphyllophyta	Spermatophyta	Magnoliopsida	Mesangiospermae	eudicotyledons	Gunneridae	Pentapetalae	asterids	campanulids	Bruniales	Bruniaceae	Brunieae	Berzelia	Berzelia	albiflora				0	306	0	0	0	0	0	0	0	0	0	0	0	0	0	0	0	0	0	0
ASV_553	KM052783.1	96	1.25e-73	Eukaryota	Viridiplantae	Chlorophyta	core	chlorophytes	Chlorophyceae	CS	clade	Chlamydomonadales	Chlamydomonadaceae	Chlamydomonas	unclassified	Chlamydomonas	Chlamydomonas	sp.	LCR-Ant35_2									0	0	0	0	0	0	306	0	0	0	0	0	0	0	0	0	0	0	0	0
ASV_554	AB233872.1	98	4.66e-79	Eukaryota	Viridiplantae	Streptophyta	Streptophytina	Embryophyta	Tracheophyta	Euphyllophyta	Spermatophyta	Magnoliopsida	Mesangiospermae	eudicotyledons	Gunneridae	Pentapetalae	rosids	fabids	Malpighiales	Euphorbiaceae	Acalyphoideae	Plukenetieae	Romanoa	Romanoa	tamnoides			0	0	0	0	0	0	0	0	0	0	0	0	0	305	0	0	0	0	0	0
ASV_555	D63437.1	97	2.41e-76	Eukaryota	Viridiplantae	Chlorophyta	core	chlorophytes	Chlorophyceae	CS	clade	Chlamydomonadales	Volvocaceae	Gonium	Gonium	pectorale												0	0	0	0	0	0	0	0	0	0	0	0	0	0	0	0	305	0	0	0
ASV_556	JQ592046.1	97	2.41e-76	Eukaryota	Viridiplantae	Streptophyta	Streptophytina	Embryophyta	Tracheophyta	Euphyllophyta	Spermatophyta	Magnoliopsida	Mesangiospermae	eudicotyledons	Gunneridae	Pentapetalae	rosids	fabids	Fabales	Fabaceae	Papilionoideae	Swartzieae	Swartzia	Swartzia	cubensis			0	0	302	0	0	0	0	0	0	0	0	0	0	0	0	0	0	0	0	0
ASV_557	MF349424.1	97	2.41e-76	Eukaryota	Viridiplantae	Streptophyta	Streptophytina	Embryophyta	Tracheophyta	Euphyllophyta	Spermatophyta	Magnoliopsida	Mesangiospermae	Liliopsida	Petrosaviidae	Asparagales	Hyacinthaceae	Hyacinthoideae	Hyacintheae	Muscari	Muscari	armeniacum						0	0	0	0	0	0	0	301	0	0	0	0	0	0	0	0	0	0	0	0
ASV_558	KT626659.1	95	1.52e-72	Eukaryota	Viridiplantae	Streptophyta	Streptophytina	Embryophyta	Tracheophyta	Euphyllophyta	Spermatophyta	Magnoliopsida	Mesangiospermae	Liliopsida	Petrosaviidae	Asparagales	Orchidaceae	Orchidoideae	Diurideae	Acianthinae	Acianthus	Acianthus	sinclairii					0	0	0	0	0	0	0	300	0	0	0	0	0	0	0	0	0	0	0	0
ASV_559	AJ307084.1	98	4.66e-79	Eukaryota	Viridiplantae	Streptophyta	Streptophytina	Embryophyta	Tracheophyta	Euphyllophyta	Spermatophyta	Magnoliopsida	Mesangiospermae	Liliopsida	Petrosaviidae	Asparagales	Iridaceae	Iridoideae	Irideae	Moraea	Moraea	albicuspa						0	0	0	0	0	0	0	300	0	0	0	0	0	0	0	0	0	0	0	0
ASV_560	L10227.1	96	1.03e-74	Eukaryota	Viridiplantae	Streptophyta	Streptophytina	Embryophyta	Tracheophyta	Euphyllophyta	Spermatophyta	Magnoliopsida	Mesangiospermae	eudicotyledons	Gunneridae	Pentapetalae	rosids	malvids	Myrtales	Onagraceae	Onagroideae	Hauyeae	Hauya	Hauya	elegans			0	0	0	0	0	0	0	0	0	300	0	0	0	0	0	0	0	0	0	0
ASV_561	FN689358.1	96	1.03e-74	Eukaryota	Viridiplantae	Streptophyta	Streptophytina	Embryophyta	Tracheophyta	Euphyllophyta	Spermatophyta	Magnoliopsida	Mesangiospermae	eudicotyledons	Gunneridae	Pentapetalae	rosids	malvids	Sapindales	Sapindaceae	Hippocastanoideae	Acereae	Acer	Acer	x	peronai		0	0	0	0	0	0	0	0	0	0	0	0	0	0	0	0	298	0	0	0
ASV_562	AJ419734.1	98	3.82e-80	Eukaryota	Viridiplantae	Streptophyta	Streptophytina	Embryophyta	Tracheophyta	Euphyllophyta	Spermatophyta	Magnoliopsida	Mesangiospermae	eudicotyledons	Gunneridae	Pentapetalae	asterids	lamiids	Gentianales	Apocynaceae	Asclepiadoideae	Asclepiadeae	MOOG	clade	Oxypetalinae	Araujia	Araujia	0	0	0	0	0	0	0	0	0	297	0	0	0	0	0	0	0	0	0	0
ASV_563	AY543054.1	95	1.43e-66	Eukaryota	Viridiplantae	Chlorophyta	core	chlorophytes	Trebouxiophyceae	Trebouxiophyceae	incertae	sedis	Choricystis	clade	Choricystis	unclassified	Choricystis	Choricystis	sp.	Itas	2025-03-24	M-1w						0	0	0	0	0	0	0	0	0	0	0	0	0	0	297	0	0	0	0	0
ASV_564	AB004901.1	98	1.63e-78	Eukaryota	Viridiplantae	Streptophyta	Streptophytina	Embryophyta	Tracheophyta	Euphyllophyta	Spermatophyta	Magnoliopsida	Mesangiospermae	Liliopsida	Alismatales	Potamogetonaceae	Potamogeton	Potamogeton	distinctus									0	0	0	0	0	0	0	0	0	0	0	0	295	0	0	0	0	0	0	0
ASV_565	MF349450.1	99	1.1e-80	Eukaryota	Viridiplantae	Streptophyta	Streptophytina	Embryophyta	Tracheophyta	Euphyllophyta	Spermatophyta	Magnoliopsida	Mesangiospermae	eudicotyledons	Gunneridae	Pentapetalae	rosids	fabids	Rosales	Ulmaceae	Ulmus	Ulmus	chenmoui					0	0	0	0	0	0	0	0	0	0	0	0	0	0	0	0	0	295	0	0
ASV_566	KF511642.1	98	4.66e-79	Eukaryota	Viridiplantae	Streptophyta	Streptophytina	Embryophyta	Tracheophyta	Euphyllophyta	Spermatophyta	Magnoliopsida	Mesangiospermae	eudicotyledons	Gunneridae	Pentapetalae	rosids	fabids	Fabales	Fabaceae	Papilionoideae	50	kb	inversion	clade	NPAAA	clade	0	0	0	0	0	0	0	0	0	0	0	0	294	0	0	0	0	0	0	0
ASV_567	U59817.1	98	5.67e-78	Eukaryota	Viridiplantae	Streptophyta	Streptophytina	Embryophyta	Tracheophyta	Euphyllophyta	Spermatophyta	Magnoliopsida	Mesangiospermae	eudicotyledons	Gunneridae	Pentapetalae	rosids	fabids	Rosales	Rosaceae	Dryadoideae	Purshia	Purshia	stansburyana				0	0	0	0	0	0	0	0	0	0	0	0	0	0	0	0	294	0	0	0
ASV_569	MF687234.1	98	5.67e-78	Eukaryota	Viridiplantae	Chlorophyta	core	chlorophytes	Chlorophyceae	CS	clade	Chlamydomonadales	Volvocaceae	Gonium	Gonium	pectorale												0	0	0	0	0	0	0	0	0	0	0	0	0	0	293	0	0	0	0	0
ASV_570	MF963203.1	98	1.98e-77	Eukaryota	Viridiplantae	Streptophyta	Streptophytina	Embryophyta	Tracheophyta	Euphyllophyta	Spermatophyta	Magnoliopsida	Mesangiospermae	eudicotyledons	Gunneridae	Pentapetalae	rosids	fabids	Rosales	Cannabaceae	Celtis	Celtis	reticulata					0	0	0	0	0	0	0	0	0	0	0	0	0	291	0	0	0	0	0	0
ASV_571	MN099014.1	98	3.82e-80	Eukaryota	Viridiplantae	Streptophyta	Streptophytina	Embryophyta	Tracheophyta	Euphyllophyta	Spermatophyta	Magnoliopsida	Mesangiospermae	eudicotyledons	Gunneridae	Pentapetalae	rosids	fabids	Malpighiales	Euphorbiaceae	Acalyphoideae	Acalypheae	Ricinus	Ricinus	communis			0	0	0	0	0	0	0	0	0	0	0	0	0	291	0	0	0	0	0	0
ASV_572	HQ235614.1	96	1.03e-74	Eukaryota	Viridiplantae	Streptophyta	Streptophytina	Embryophyta	Tracheophyta	Euphyllophyta	Spermatophyta	Magnoliopsida	Mesangiospermae	eudicotyledons	Gunneridae	Pentapetalae	asterids	lamiids	Lamiales	Plantaginaceae	Gratioleae	Gratiola	Gratiola	virginiana				289	0	0	0	0	0	0	0	0	0	0	0	0	0	0	0	0	0	0	0
ASV_573	AM235135.1	95	1.25e-73	Eukaryota	Viridiplantae	Streptophyta	Streptophytina	Embryophyta	Tracheophyta	Euphyllophyta	Spermatophyta	Magnoliopsida	Mesangiospermae	eudicotyledons	Gunneridae	Pentapetalae	asterids	lamiids	Lamiales	Scrophulariaceae	Hemimerideae	Diclis	Diclis	reptans				0	289	0	0	0	0	0	0	0	0	0	0	0	0	0	0	0	0	0	0
ASV_574	JQ512531.1	96	4.34e-73	Eukaryota	Viridiplantae	Streptophyta	Streptophytina	Embryophyta	Tracheophyta	Euphyllophyta	Spermatophyta	Acrogymnospermae	Pinopsida	Pinidae	Conifers	II	Cupressales	Cupressaceae	Cryptomeria	Cryptomeria	japonica							0	0	0	0	0	0	0	0	0	0	0	0	0	289	0	0	0	0	0	0
ASV_575	AJ131927.1	100	1.74e-84	Eukaryota	Viridiplantae	Streptophyta	Streptophytina	Embryophyta	Tracheophyta	Euphyllophyta	Spermatophyta	Magnoliopsida	Mesangiospermae	Magnoliidae	Magnoliales	Magnoliaceae	Magnolia	Magnolia	tripetala									0	0	0	0	0	0	0	0	0	288	0	0	0	0	0	0	0	0	0	0
ASV_577	MH536609.1	98	4.66e-79	Eukaryota	Viridiplantae	Streptophyta	Streptophytina	Embryophyta	Tracheophyta	Euphyllophyta	Spermatophyta	Magnoliopsida	Mesangiospermae	eudicotyledons	Gunneridae	Pentapetalae	asterids	campanulids	Asterales	Asteraceae	Asteroideae	Heliantheae	alliance	Heliantheae	Helianthus	unclassified	Helianthus	0	0	287	0	0	0	0	0	0	0	0	0	0	0	0	0	0	0	0	0
ASV_578	MT447205.1	96	3.58e-74	Eukaryota	Viridiplantae	Streptophyta	Streptophytina	Embryophyta	Tracheophyta	Euphyllophyta	Spermatophyta	Magnoliopsida	Mesangiospermae	eudicotyledons	Gunneridae	Pentapetalae	rosids	fabids	Malpighiales	Euphorbiaceae	Euphorbioideae	Euphorbieae	Euphorbia	Euphorbia	subgen.	Esula	Euphorbia	0	0	0	0	287	0	0	0	0	0	0	0	0	0	0	0	0	0	0	0
ASV_579	MK257134.1	97	2.41e-76	Eukaryota	Viridiplantae	Chlorophyta	core	chlorophytes	Chlorophyceae	CS	clade	Chlamydomonadales	Chlorococcaceae	Fasciculochloris	Fasciculochloris	boldii												0	0	0	0	0	0	0	287	0	0	0	0	0	0	0	0	0	0	0	0
ASV_580	AJ001764.1	97	2.41e-76	Eukaryota	Viridiplantae	Streptophyta	Streptophytina	Embryophyta	Tracheophyta	Euphyllophyta	Spermatophyta	Magnoliopsida	Mesangiospermae	eudicotyledons	Gunneridae	Pentapetalae	asterids	lamiids	Lamiales	Plantaginaceae	Globularieae	Globularia	Globularia	cordifolia				0	0	0	0	0	0	0	0	0	0	0	0	286	0	0	0	0	0	0	0
ASV_581	AY543054.1	95	1.43e-66	Eukaryota	Viridiplantae	Chlorophyta	core	chlorophytes	Trebouxiophyceae	Trebouxiophyceae	incertae	sedis	Choricystis	clade	Choricystis	unclassified	Choricystis	Choricystis	sp.	Itas	2025-03-24	M-1w						0	0	0	0	0	0	0	0	0	0	0	0	0	0	0	286	0	0	0	0
ASV_582	AB004901.1	96	1.25e-73	Eukaryota	Viridiplantae	Streptophyta	Streptophytina	Embryophyta	Tracheophyta	Euphyllophyta	Spermatophyta	Magnoliopsida	Mesangiospermae	Liliopsida	Alismatales	Potamogetonaceae	Potamogeton	Potamogeton	distinctus									0	0	0	0	0	0	0	0	0	0	0	0	0	0	0	0	286	0	0	0
ASV_583	MT931101.1	97	1.98e-77	Eukaryota	Viridiplantae	Streptophyta	Streptophytina	Embryophyta	Tracheophyta	Euphyllophyta	Spermatophyta	Magnoliopsida	Mesangiospermae	eudicotyledons	Gunneridae	Pentapetalae	Caryophyllales	Chenopodiaceae	Salsoloideae	Salsoleae	Horaninovia	Horaninovia	ulicina					0	0	0	0	0	0	0	0	0	0	0	0	0	0	0	0	0	0	286	0
ASV_584	AM992646.2	97	2.41e-76	Eukaryota	Viridiplantae	Streptophyta	Streptophytina	Embryophyta	Tracheophyta	Euphyllophyta	Spermatophyta	Magnoliopsida	Mesangiospermae	Liliopsida	Petrosaviidae	Asparagales	Hyacinthaceae	Ornithogaloideae	Loncomelos	Loncomelos	narbonense							0	0	0	285	0	0	0	0	0	0	0	0	0	0	0	0	0	0	0	0
ASV_585	JX544752.1	97	2.41e-76	Eukaryota	Viridiplantae	Streptophyta	Streptophytina	Embryophyta	Tracheophyta	Euphyllophyta	Spermatophyta	Magnoliopsida	Mesangiospermae	Magnoliidae	Magnoliales	Annonaceae	unclassified	Annonaceae	Annonaceae	sp.	2A							0	0	0	0	0	0	0	0	0	0	0	0	0	0	0	0	0	285	0	0
ASV_587	JX572951.1	98	3.82e-80	Eukaryota	Viridiplantae	Streptophyta	Streptophytina	Embryophyta	Tracheophyta	Euphyllophyta	Spermatophyta	Magnoliopsida	Mesangiospermae	eudicotyledons	Gunneridae	Pentapetalae	rosids	malvids	Sapindales	Anacardiaceae	Schinus	Schinus	molle					0	0	0	0	0	0	0	0	283	0	0	0	0	0	0	0	0	0	0	0
ASV_588	AJ001766.1	99	8.99e-82	Eukaryota	Viridiplantae	Streptophyta	Streptophytina	Embryophyta	Tracheophyta	Euphyllophyta	Spermatophyta	Magnoliopsida	Mesangiospermae	eudicotyledons	Gunneridae	Pentapetalae	asterids	lamiids	Lamiales	Oleaceae	Oleeae	Olea	Olea	europaea				0	0	0	0	0	0	0	0	0	0	0	0	0	283	0	0	0	0	0	0
ASV_590	JQ589994.1	99	1.1e-80	Eukaryota	Viridiplantae	Streptophyta	Streptophytina	Embryophyta	Tracheophyta	Euphyllophyta	Spermatophyta	Magnoliopsida	Mesangiospermae	eudicotyledons	Gunneridae	Pentapetalae	rosids	fabids	Rosales	Urticaceae	Cecropia	Cecropia	insignis					0	0	0	0	0	0	0	0	0	282	0	0	0	0	0	0	0	0	0	0
ASV_593	DQ015930.1	99	1.1e-80	Eukaryota	Viridiplantae	Streptophyta	Streptophytina	Zygnematophyceae	Zygnematophycidae	Spirogyrales	Spirogyraceae	Spirogyra	Spirogyra	chungkingensis														163	0	0	0	0	0	0	0	114	0	0	0	0	0	0	0	0	0	0	0
ASV_595	AF074101.1	96	2.94e-75	Eukaryota	Viridiplantae	Streptophyta	Streptophytina	Embryophyta	Tracheophyta	Euphyllophyta	Spermatophyta	Magnoliopsida	Mesangiospermae	Liliopsida	Petrosaviidae	Asparagales	Orchidaceae	Orchidoideae	Diurideae	Acianthinae	Acianthus	Acianthus	exsertus					0	0	0	0	0	0	276	0	0	0	0	0	0	0	0	0	0	0	0	0
ASV_596	KM052783.1	96	1.25e-73	Eukaryota	Viridiplantae	Chlorophyta	core	chlorophytes	Chlorophyceae	CS	clade	Chlamydomonadales	Chlamydomonadaceae	Chlamydomonas	unclassified	Chlamydomonas	Chlamydomonas	sp.	LCR-Ant35_2									0	0	0	0	0	0	0	0	0	0	0	0	0	0	0	276	0	0	0	0
ASV_597	JQ592871.1	97	2.41e-76	Eukaryota	Viridiplantae	Streptophyta	Streptophytina	Embryophyta	Tracheophyta	Euphyllophyta	Spermatophyta	Magnoliopsida	Mesangiospermae	eudicotyledons	Gunneridae	Pentapetalae	rosids	fabids	Rosales	Moraceae	Moreae	Morus	Morus	celtidifolia				0	0	0	0	0	0	0	0	0	0	0	0	0	0	0	0	276	0	0	0
ASV_599	AJ297231.1	98	3.82e-80	Eukaryota	Viridiplantae	Streptophyta	Streptophytina	Embryophyta	Tracheophyta	Euphyllophyta	Spermatophyta	Magnoliopsida	Mesangiospermae	eudicotyledons	Gunneridae	Pentapetalae	rosids	malvids	Malvales	Thymelaeaceae	Pimelea	Pimelea	spectabilis					0	0	0	0	0	0	0	0	0	0	0	0	0	0	0	0	0	275	0	0
ASV_601	Z70145.1	98	3.82e-80	Eukaryota	Viridiplantae	Streptophyta	Streptophytina	Embryophyta	Tracheophyta	Euphyllophyta	Spermatophyta	Magnoliopsida	Mesangiospermae	eudicotyledons	Gunneridae	Pentapetalae	rosids	fabids	Fabales	Fabaceae	Caesalpinioideae	mimosoid	clade	Acacieae	Vachellia	Vachellia	caven	0	0	0	0	0	0	0	0	274	0	0	0	0	0	0	0	0	0	0	0
ASV_602	FN689364.1	95	1.52e-72	Eukaryota	Viridiplantae	Streptophyta	Streptophytina	Embryophyta	Tracheophyta	Euphyllophyta	Spermatophyta	Magnoliopsida	Mesangiospermae	eudicotyledons	Gunneridae	Pentapetalae	rosids	fabids	Rosales	Ulmaceae	Ulmus	Ulmus	minor					0	0	0	0	0	0	0	0	0	274	0	0	0	0	0	0	0	0	0	0
ASV_604	LC853341.1	99	2.94e-75	Eukaryota	Viridiplantae	Chlorophyta	core	chlorophytes	Chlorophyceae	CS	clade	Sphaeropleales	Mychonastaceae	Mychonastes	Mychonastes	ariiae												0	0	0	0	0	0	0	0	0	0	0	0	0	0	0	273	0	0	0	0
ASV_606	JQ592106.1	97	1.98e-77	Eukaryota	Viridiplantae	Streptophyta	Streptophytina	Embryophyta	Tracheophyta	Euphyllophyta	Spermatophyta	Magnoliopsida	Mesangiospermae	eudicotyledons	Gunneridae	Pentapetalae	rosids	fabids	Fabales	Fabaceae	Caesalpinioideae	mimosoid	clade	Acacieae	Acacia	Acacia	villosa	0	0	0	272	0	0	0	0	0	0	0	0	0	0	0	0	0	0	0	0
ASV_607	LC380383.1	99	1.1e-80	Eukaryota	Viridiplantae	Chlorophyta	core	chlorophytes	Chlorophyceae	CS	clade	Chlamydomonadales	Chlamydomonadaceae	Chlamydomonas	unclassified	Chlamydomonas	Chlamydomonas	sp.	ChW1002A1									0	0	0	0	272	0	0	0	0	0	0	0	0	0	0	0	0	0	0	0
ASV_608	JN114812.1	99	8.99e-82	Eukaryota	Viridiplantae	Streptophyta	Streptophytina	Embryophyta	Tracheophyta	Euphyllophyta	Spermatophyta	Magnoliopsida	Mesangiospermae	eudicotyledons	Gunneridae	Pentapetalae	rosids	malvids	Myrtales	Lythraceae	Lagerstroemia	Lagerstroemia	indica					0	0	0	0	0	0	0	0	0	272	0	0	0	0	0	0	0	0	0	0
ASV_609	MF963203.1	98	4.66e-79	Eukaryota	Viridiplantae	Streptophyta	Streptophytina	Embryophyta	Tracheophyta	Euphyllophyta	Spermatophyta	Magnoliopsida	Mesangiospermae	eudicotyledons	Gunneridae	Pentapetalae	rosids	fabids	Rosales	Cannabaceae	Celtis	Celtis	reticulata					0	0	0	0	0	0	0	0	0	0	0	0	272	0	0	0	0	0	0	0
ASV_610	LC380389.1	95	1.52e-72	Eukaryota	Viridiplantae	Chlorophyta	core	chlorophytes	Chlorophyceae	CS	clade	Chlamydomonadales	Chlamydomonadaceae	Chlamydomonas	unclassified	Chlamydomonas	Chlamydomonas	sp.	TkS1601B3									0	0	0	0	0	0	0	0	0	0	0	0	0	0	0	272	0	0	0	0
ASV_611	AF074101.1	96	1.25e-73	Eukaryota	Viridiplantae	Streptophyta	Streptophytina	Embryophyta	Tracheophyta	Euphyllophyta	Spermatophyta	Magnoliopsida	Mesangiospermae	Liliopsida	Petrosaviidae	Asparagales	Orchidaceae	Orchidoideae	Diurideae	Acianthinae	Acianthus	Acianthus	exsertus					0	0	0	271	0	0	0	0	0	0	0	0	0	0	0	0	0	0	0	0
ASV_612	AJ001756.1	99	8.99e-82	Eukaryota	Viridiplantae	Streptophyta	Streptophytina	Embryophyta	Tracheophyta	Euphyllophyta	Spermatophyta	Magnoliopsida	Mesangiospermae	eudicotyledons	Gunneridae	Pentapetalae	asterids	lamiids	Gentianales	Loganiaceae	Androya	Androya	decaryi					0	0	0	0	271	0	0	0	0	0	0	0	0	0	0	0	0	0	0	0
ASV_613	JN892246.1	96	2.94e-75	Eukaryota	Viridiplantae	Streptophyta	Streptophytina	Embryophyta	Tracheophyta	Euphyllophyta	Spermatophyta	Magnoliopsida	Mesangiospermae	Liliopsida	Alismatales	Araceae	Lemnoideae	Wolffia	Wolffia	arrhiza								0	270	0	0	0	0	0	0	0	0	0	0	0	0	0	0	0	0	0	0
ASV_615	AB267934.1	99	8.99e-82	Eukaryota	Viridiplantae	Streptophyta	Streptophytina	Embryophyta	Tracheophyta	Euphyllophyta	Spermatophyta	Magnoliopsida	Mesangiospermae	eudicotyledons	Gunneridae	Pentapetalae	rosids	fabids	Malpighiales	Euphorbiaceae	Acalyphoideae	Acalypheae	Wetria	Wetria	insignis			0	0	0	0	0	0	0	0	0	0	0	0	270	0	0	0	0	0	0	0
ASV_617	AB010244.1	96	1.28e-73	Eukaryota	Viridiplantae	Chlorophyta	core	chlorophytes	Chlorophyceae	CS	clade	Chlamydomonadales	Haematococcaceae	Gungnir	Gungnir	kasakii												0	0	0	0	268	0	0	0	0	0	0	0	0	0	0	0	0	0	0	0
ASV_618	JN890576.1	99	8.99e-82	Eukaryota	Viridiplantae	Streptophyta	Streptophytina	Embryophyta	Tracheophyta	Euphyllophyta	Spermatophyta	Magnoliopsida	Mesangiospermae	eudicotyledons	Gunneridae	Pentapetalae	asterids	campanulids	Asterales	Asteraceae	Asteroideae	Heliantheae	alliance	Coreopsideae	Bidens	Bidens	tripartita	0	0	0	0	0	268	0	0	0	0	0	0	0	0	0	0	0	0	0	0
ASV_619	AY368345.1	98	5.67e-78	Eukaryota	Viridiplantae	Streptophyta	Streptophytina	Embryophyta	Tracheophyta	Euphyllophyta	Spermatophyta	Magnoliopsida	Mesangiospermae	Liliopsida	Petrosaviidae	Asparagales	Orchidaceae	Orchidoideae	Diurideae	Prasophyllinae	Genoplesium	Genoplesium	fimbriatum					0	0	0	0	0	0	0	267	0	0	0	0	0	0	0	0	0	0	0	0
ASV_620	LC853338.1	99	2.94e-75	Eukaryota	Viridiplantae	Chlorophyta	core	chlorophytes	Chlorophyceae	CS	clade	Sphaeropleales	Mychonastaceae	Mychonastes	Mychonastes	homosphaera												0	0	0	0	0	0	0	0	0	0	0	0	0	0	0	267	0	0	0	0
ASV_621	DQ015931.1	98	5.67e-78	Eukaryota	Viridiplantae	Streptophyta	Streptophytina	Zygnematophyceae	Zygnematophycidae	Spirogyrales	Spirogyraceae	Spirogyra	Spirogyra	communis														0	0	0	0	0	0	0	0	0	0	0	0	0	0	266	0	0	0	0	0
ASV_622	JN891189.1	98	4.66e-79	Eukaryota	Viridiplantae	Streptophyta	Streptophytina	Embryophyta	Tracheophyta	Euphyllophyta	Spermatophyta	Magnoliopsida	Mesangiospermae	Liliopsida	Petrosaviidae	Asparagales	Orchidaceae	Orchidoideae	Orchideae	Orchidinae	Anacamptis	Anacamptis	pyramidalis					0	0	0	0	0	0	0	0	0	0	0	0	0	0	0	0	266	0	0	0
ASV_623	AM234965.1	97	2.41e-76	Eukaryota	Viridiplantae	Streptophyta	Streptophytina	Embryophyta	Tracheophyta	Euphyllophyta	Spermatophyta	Magnoliopsida	Mesangiospermae	Liliopsida	Petrosaviidae	commelinids	Commelinales	Commelinaceae	Commelina	unclassified	Commelina	Commelina	sp.	Goldblatt	12506			264	0	0	0	0	0	0	0	0	0	0	0	0	0	0	0	0	0	0	0
ASV_624	HQ600436.1	99	8.99e-82	Eukaryota	Viridiplantae	Streptophyta	Streptophytina	Embryophyta	Tracheophyta	Euphyllophyta	Spermatophyta	Magnoliopsida	Mesangiospermae	Liliopsida	Petrosaviidae	commelinids	Poales	Poaceae	BOP	clade	Pooideae	Triticodae	Bromeae	Bromus	Bromus	catharticus		0	0	0	0	0	0	0	0	0	0	0	0	0	0	0	0	264	0	0	0
ASV_625	AM235121.1	98	1.63e-78	Eukaryota	Viridiplantae	Streptophyta	Streptophytina	Embryophyta	Tracheophyta	Euphyllophyta	Spermatophyta	Magnoliopsida	Mesangiospermae	eudicotyledons	Gunneridae	Pentapetalae	rosids	fabids	Malpighiales	Salicaceae	Saliceae	Salix	Salix	mucronata				0	0	0	0	0	0	0	0	0	0	0	0	0	0	0	0	264	0	0	0
ASV_626	D63441.1	98	7.84e-70	Eukaryota	Viridiplantae	Chlorophyta	core	chlorophytes	Chlorophyceae	CS	clade	Chlamydomonadales	Volvocaceae	Pandorina	Pandorina	colemaniae												263	0	0	0	0	0	0	0	0	0	0	0	0	0	0	0	0	0	0	0
ASV_628	JX572626.1	98	1.33e-79	Eukaryota	Viridiplantae	Streptophyta	Streptophytina	Embryophyta	Tracheophyta	Euphyllophyta	Spermatophyta	Magnoliopsida	Mesangiospermae	eudicotyledons	Gunneridae	Pentapetalae	rosids	fabids	Fabales	Fabaceae	Caesalpinioideae	Umtiza	clade	Gleditsia	Gleditsia	triacanthos		0	0	0	0	0	0	0	0	0	0	0	0	0	262	0	0	0	0	0	0
ASV_629	FN599453.1	98	4.66e-79	Eukaryota	Viridiplantae	Streptophyta	Streptophytina	Embryophyta	Tracheophyta	Euphyllophyta	Spermatophyta	Magnoliopsida	Mesangiospermae	eudicotyledons	Gunneridae	Pentapetalae	rosids	malvids	Sapindales	Meliaceae	Melia	Melia	azedarach					0	0	0	0	0	0	0	0	0	0	0	0	0	0	0	262	0	0	0	0
ASV_630	Z80199.1	98	1.63e-78	Eukaryota	Viridiplantae	Streptophyta	Streptophytina	Embryophyta	Tracheophyta	Euphyllophyta	Spermatophyta	Magnoliopsida	Mesangiospermae	eudicotyledons	Gunneridae	Pentapetalae	asterids	Ericales	Tetrameristaceae	Tetramerista	unclassified	Tetramerista	Tetramerista	sp.	Coode	7925		0	261	0	0	0	0	0	0	0	0	0	0	0	0	0	0	0	0	0	0
ASV_631	Z77279.1	97	1.98e-77	Eukaryota	Viridiplantae	Streptophyta	Streptophytina	Embryophyta	Tracheophyta	Euphyllophyta	Spermatophyta	Magnoliopsida	Mesangiospermae	Liliopsida	Petrosaviidae	Asparagales	Hyacinthaceae	Hyacinthoideae	Massonieae	Whiteheadia	Whiteheadia	bifolia						0	0	261	0	0	0	0	0	0	0	0	0	0	0	0	0	0	0	0	0
ASV_632	MH536609.1	97	1.98e-77	Eukaryota	Viridiplantae	Streptophyta	Streptophytina	Embryophyta	Tracheophyta	Euphyllophyta	Spermatophyta	Magnoliopsida	Mesangiospermae	eudicotyledons	Gunneridae	Pentapetalae	asterids	campanulids	Asterales	Asteraceae	Asteroideae	Heliantheae	alliance	Heliantheae	Helianthus	unclassified	Helianthus	0	0	0	261	0	0	0	0	0	0	0	0	0	0	0	0	0	0	0	0
ASV_634	AJ566081.1	99	1.1e-80	Eukaryota	Viridiplantae	Streptophyta	Streptophytina	Embryophyta	Tracheophyta	Euphyllophyta	Spermatophyta	Magnoliopsida	Mesangiospermae	Liliopsida	Petrosaviidae	commelinids	Poales	Cyperaceae	Cyperoideae	Scirpeae	Phylloscirpus	Phylloscirpus	boliviensis					0	0	0	0	0	0	0	0	0	261	0	0	0	0	0	0	0	0	0	0
ASV_635	AB021924.1	99	7.38e-83	Eukaryota	Viridiplantae	Streptophyta	Streptophytina	Embryophyta	Tracheophyta	Euphyllophyta	Spermatophyta	Magnoliopsida	Mesangiospermae	eudicotyledons	Gunneridae	Pentapetalae	rosids	fabids	Malpighiales	Salicaceae	Flacourtieae	Idesia	Idesia	polycarpa				0	0	0	0	0	0	0	0	0	0	0	0	261	0	0	0	0	0	0	0
ASV_636	AB076091.1	96	2.94e-75	Eukaryota	Viridiplantae	Chlorophyta	core	chlorophytes	Chlorophyceae	CS	clade	Chlamydomonadales	Volvocaceae	Gonium	Gonium	viridistellatum												0	0	0	0	0	0	0	0	0	0	0	0	0	0	0	261	0	0	0	0
ASV_637	KT626659.1	98	5.67e-78	Eukaryota	Viridiplantae	Streptophyta	Streptophytina	Embryophyta	Tracheophyta	Euphyllophyta	Spermatophyta	Magnoliopsida	Mesangiospermae	Liliopsida	Petrosaviidae	Asparagales	Orchidaceae	Orchidoideae	Diurideae	Acianthinae	Acianthus	Acianthus	sinclairii					0	0	0	0	0	0	260	0	0	0	0	0	0	0	0	0	0	0	0	0
ASV_638	KF496720.1	98	3.82e-80	Eukaryota	Viridiplantae	Streptophyta	Streptophytina	Embryophyta	Tracheophyta	Euphyllophyta	Spermatophyta	Magnoliopsida	Mesangiospermae	eudicotyledons	Gunneridae	Pentapetalae	rosids	malvids	Myrtales	Myrtaceae	Myrtoideae	Xanthostemoneae	Xanthostemon	Xanthostemon	whitei			0	0	0	0	0	0	0	0	0	260	0	0	0	0	0	0	0	0	0	0
ASV_639	JX572647.1	98	4.66e-79	Eukaryota	Viridiplantae	Streptophyta	Streptophytina	Embryophyta	Tracheophyta	Euphyllophyta	Spermatophyta	Magnoliopsida	Mesangiospermae	eudicotyledons	Gunneridae	Pentapetalae	rosids	malvids	Geraniales	Francoaceae	Greyia	Greyia	flanaganii					0	0	0	0	0	0	0	0	0	0	0	0	0	0	0	0	0	260	0	0
ASV_640	LT576843.1	99	1.1e-80	Eukaryota	Viridiplantae	Streptophyta	Streptophytina	Embryophyta	Tracheophyta	Euphyllophyta	Spermatophyta	Magnoliopsida	Mesangiospermae	Liliopsida	Petrosaviidae	commelinids	Poales	Poaceae	BOP	clade	Oryzoideae	Oryzeae	Oryzinae	Oryza	Oryza	sativa	Oryza	0	0	0	0	0	0	259	0	0	0	0	0	0	0	0	0	0	0	0	0
ASV_641	AB021924.1	98	1.33e-79	Eukaryota	Viridiplantae	Streptophyta	Streptophytina	Embryophyta	Tracheophyta	Euphyllophyta	Spermatophyta	Magnoliopsida	Mesangiospermae	eudicotyledons	Gunneridae	Pentapetalae	rosids	fabids	Malpighiales	Salicaceae	Flacourtieae	Idesia	Idesia	polycarpa				0	0	0	0	0	0	0	0	0	0	0	0	0	0	0	0	259	0	0	0
ASV_642	X58133.1	98	3.82e-80	Eukaryota	Viridiplantae	Streptophyta	Streptophytina	Embryophyta	Tracheophyta	Euphyllophyta	Spermatophyta	Acrogymnospermae	Pinopsida	Pinidae	Conifers	I	Pinales	Pinaceae	Pinus	Pinus	subgen.	Pinus	Pinus	pinea				0	0	0	0	0	0	0	0	0	258	0	0	0	0	0	0	0	0	0	0
ASV_644	FN689364.1	97	2.41e-76	Eukaryota	Viridiplantae	Streptophyta	Streptophytina	Embryophyta	Tracheophyta	Euphyllophyta	Spermatophyta	Magnoliopsida	Mesangiospermae	eudicotyledons	Gunneridae	Pentapetalae	rosids	fabids	Rosales	Ulmaceae	Ulmus	Ulmus	minor					0	0	0	0	0	0	0	0	0	0	0	0	0	0	0	0	257	0	0	0
ASV_645	AM992646.2	96	1.03e-74	Eukaryota	Viridiplantae	Streptophyta	Streptophytina	Embryophyta	Tracheophyta	Euphyllophyta	Spermatophyta	Magnoliopsida	Mesangiospermae	Liliopsida	Petrosaviidae	Asparagales	Hyacinthaceae	Ornithogaloideae	Loncomelos	Loncomelos	narbonense							256	0	0	0	0	0	0	0	0	0	0	0	0	0	0	0	0	0	0	0
ASV_646	AF074101.1	97	2.41e-76	Eukaryota	Viridiplantae	Streptophyta	Streptophytina	Embryophyta	Tracheophyta	Euphyllophyta	Spermatophyta	Magnoliopsida	Mesangiospermae	Liliopsida	Petrosaviidae	Asparagales	Orchidaceae	Orchidoideae	Diurideae	Acianthinae	Acianthus	Acianthus	exsertus					0	0	256	0	0	0	0	0	0	0	0	0	0	0	0	0	0	0	0	0
ASV_647	DQ238060.1	97	2.85e-75	Eukaryota	Viridiplantae	Streptophyta	Streptophytina	Embryophyta	Tracheophyta	Euphyllophyta	Spermatophyta	Magnoliopsida	Mesangiospermae	eudicotyledons	Gunneridae	Pentapetalae	rosids	malvids	Sapindales	Meliaceae	Astrotrichilia	unclassified	Astrotrichilia	Astrotrichilia	sp.	Richard	25	0	0	0	0	0	0	255	0	0	0	0	0	0	0	0	0	0	0	0	0
ASV_648	KJ688006.1	98	4.66e-79	Eukaryota	Viridiplantae	Streptophyta	Streptophytina	Embryophyta	Tracheophyta	Euphyllophyta	Spermatophyta	Magnoliopsida	Mesangiospermae	eudicotyledons	Gunneridae	Pentapetalae	asterids	lamiids	Garryales	Garryaceae	Aucuba	Aucuba	chinensis					0	0	0	0	0	0	0	0	255	0	0	0	0	0	0	0	0	0	0	0
ASV_649	FN689364.1	96	1.25e-73	Eukaryota	Viridiplantae	Streptophyta	Streptophytina	Embryophyta	Tracheophyta	Euphyllophyta	Spermatophyta	Magnoliopsida	Mesangiospermae	eudicotyledons	Gunneridae	Pentapetalae	rosids	fabids	Rosales	Ulmaceae	Ulmus	Ulmus	minor					0	0	0	0	0	0	0	0	0	255	0	0	0	0	0	0	0	0	0	0
ASV_650	AB021924.1	97	6.91e-77	Eukaryota	Viridiplantae	Streptophyta	Streptophytina	Embryophyta	Tracheophyta	Euphyllophyta	Spermatophyta	Magnoliopsida	Mesangiospermae	eudicotyledons	Gunneridae	Pentapetalae	rosids	fabids	Malpighiales	Salicaceae	Flacourtieae	Idesia	Idesia	polycarpa				0	0	0	0	0	0	0	0	0	0	0	0	0	255	0	0	0	0	0	0
ASV_652	FN689364.1	96	1.25e-73	Eukaryota	Viridiplantae	Streptophyta	Streptophytina	Embryophyta	Tracheophyta	Euphyllophyta	Spermatophyta	Magnoliopsida	Mesangiospermae	eudicotyledons	Gunneridae	Pentapetalae	rosids	fabids	Rosales	Ulmaceae	Ulmus	Ulmus	minor					0	0	0	0	0	0	0	0	254	0	0	0	0	0	0	0	0	0	0	0
ASV_653	LC380395.1	97	2.41e-76	Eukaryota	Viridiplantae	Chlorophyta	core	chlorophytes	Chlorophyceae	CS	clade	Chlamydomonadales	Volvocaceae	Lobomonas	Lobomonas	francei												0	0	0	0	0	253	0	0	0	0	0	0	0	0	0	0	0	0	0	0
ASV_654	AY543054.1	96	2.75e-69	Eukaryota	Viridiplantae	Chlorophyta	core	chlorophytes	Trebouxiophyceae	Trebouxiophyceae	incertae	sedis	Choricystis	clade	Choricystis	unclassified	Choricystis	Choricystis	sp.	Itas	2025-03-24	M-1w						0	0	0	0	0	0	0	0	0	0	0	0	0	0	0	253	0	0	0	0
ASV_655	AM235034.1	98	3.82e-80	Eukaryota	Viridiplantae	Streptophyta	Streptophytina	Embryophyta	Tracheophyta	Euphyllophyta	Spermatophyta	Magnoliopsida	Mesangiospermae	eudicotyledons	Gunneridae	Pentapetalae	rosids	malvids	Myrtales	Myrtaceae	Myrtoideae	Metrosidereae	Metrosideros	Metrosideros	angustifolia			0	0	0	0	0	0	0	0	0	252	0	0	0	0	0	0	0	0	0	0
ASV_656	AJ001756.1	98	4.66e-79	Eukaryota	Viridiplantae	Streptophyta	Streptophytina	Embryophyta	Tracheophyta	Euphyllophyta	Spermatophyta	Magnoliopsida	Mesangiospermae	eudicotyledons	Gunneridae	Pentapetalae	asterids	lamiids	Gentianales	Loganiaceae	Androya	Androya	decaryi					0	0	0	0	0	0	0	0	0	252	0	0	0	0	0	0	0	0	0	0
ASV_657	JX572359.1	97	2.41e-76	Eukaryota	Viridiplantae	Streptophyta	Streptophytina	Embryophyta	Tracheophyta	Euphyllophyta	Spermatophyta	Magnoliopsida	Mesangiospermae	Buxales	Buxaceae	Buxus	Buxus	macowanii										0	0	0	0	0	0	0	0	0	0	0	0	252	0	0	0	0	0	0	0
ASV_658	JQ592790.1	95	1.52e-72	Eukaryota	Viridiplantae	Streptophyta	Streptophytina	Embryophyta	Tracheophyta	Euphyllophyta	Spermatophyta	Magnoliopsida	Mesangiospermae	eudicotyledons	Gunneridae	Pentapetalae	rosids	fabids	Rosales	Moraceae	Dorstenieae	Brosimum	Brosimum	lactescens				0	0	0	0	0	0	0	0	0	0	0	0	0	0	0	0	252	0	0	0
ASV_659	KX133185.1	95	1.25e-73	Eukaryota	Viridiplantae	Streptophyta	Streptophytina	Embryophyta	Tracheophyta	Euphyllophyta	Spermatophyta	Magnoliopsida	Mesangiospermae	eudicotyledons	Gunneridae	Pentapetalae	Caryophyllales	Chenopodiaceae	Salicornioideae	Kalidium	Kalidium	caspicum						0	251	0	0	0	0	0	0	0	0	0	0	0	0	0	0	0	0	0	0
ASV_665	U74247.1	99	7.38e-83	Eukaryota	Viridiplantae	Streptophyta	Streptophytina	Embryophyta	Tracheophyta	Euphyllophyta	Spermatophyta	Magnoliopsida	Mesangiospermae	eudicotyledons	Gunneridae	Pentapetalae	rosids	fabids	Fabales	Fabaceae	Papilionoideae	50	kb	inversion	clade	dalbergioids	sensu	0	0	0	0	0	0	248	0	0	0	0	0	0	0	0	0	0	0	0	0
ASV_667	AJ746253.1	99	1.1e-80	Eukaryota	Viridiplantae	Streptophyta	Streptophytina	Embryophyta	Tracheophyta	Euphyllophyta	Spermatophyta	Magnoliopsida	Mesangiospermae	Liliopsida	Petrosaviidae	commelinids	Poales	Poaceae	PACMAD	clade	Panicoideae	Andropogonodae	Andropogoneae	Arthraxoninae	Arthraxon	unclassified	Arthraxon	0	0	0	0	0	0	0	0	0	0	0	0	0	0	0	0	248	0	0	0
ASV_669	JX572951.1	99	7.38e-83	Eukaryota	Viridiplantae	Streptophyta	Streptophytina	Embryophyta	Tracheophyta	Euphyllophyta	Spermatophyta	Magnoliopsida	Mesangiospermae	eudicotyledons	Gunneridae	Pentapetalae	rosids	malvids	Sapindales	Anacardiaceae	Schinus	Schinus	molle					0	0	0	0	0	0	0	0	0	246	0	0	0	0	0	0	0	0	0	0
ASV_670	L12602.2	97	1.98e-77	Eukaryota	Viridiplantae	Streptophyta	Streptophytina	Embryophyta	Tracheophyta	Euphyllophyta	Spermatophyta	Magnoliopsida	Mesangiospermae	eudicotyledons	Gunneridae	Pentapetalae	asterids	Ericales	Theaceae	Camellia	Camellia	japonica						0	0	0	0	0	0	0	0	0	244	0	0	0	0	0	0	0	0	0	0
ASV_672	AB004901.1	98	5.67e-78	Eukaryota	Viridiplantae	Streptophyta	Streptophytina	Embryophyta	Tracheophyta	Euphyllophyta	Spermatophyta	Magnoliopsida	Mesangiospermae	Liliopsida	Alismatales	Potamogetonaceae	Potamogeton	Potamogeton	distinctus									0	0	0	0	0	0	0	0	0	243	0	0	0	0	0	0	0	0	0	0
ASV_674	AM235135.1	98	4.66e-79	Eukaryota	Viridiplantae	Streptophyta	Streptophytina	Embryophyta	Tracheophyta	Euphyllophyta	Spermatophyta	Magnoliopsida	Mesangiospermae	eudicotyledons	Gunneridae	Pentapetalae	asterids	lamiids	Lamiales	Scrophulariaceae	Hemimerideae	Diclis	Diclis	reptans				0	0	0	242	0	0	0	0	0	0	0	0	0	0	0	0	0	0	0	0
ASV_677	AM183407.1	97	1.98e-77	Eukaryota	Viridiplantae	Streptophyta	Streptophytina	Embryophyta	Tracheophyta	Euphyllophyta	Spermatophyta	Magnoliopsida	Mesangiospermae	eudicotyledons	Gunneridae	Pentapetalae	Saxifragales	Hamamelidaceae	Fothergilla	Fothergilla	latifolia							0	241	0	0	0	0	0	0	0	0	0	0	0	0	0	0	0	0	0	0
ASV_678	JX572326.1	99	7.38e-83	Eukaryota	Viridiplantae	Streptophyta	Streptophytina	Embryophyta	Tracheophyta	Euphyllophyta	Spermatophyta	Magnoliopsida	Mesangiospermae	eudicotyledons	Gunneridae	Pentapetalae	rosids	fabids	Fabales	Fabaceae	Cercidoideae	Cercideae	Bauhiniinae	Bauhinia	Bauhinia	natalensis		0	0	0	0	0	0	0	240	0	0	0	0	0	0	0	0	0	0	0	0
ASV_679	AJ307084.1	98	5.67e-78	Eukaryota	Viridiplantae	Streptophyta	Streptophytina	Embryophyta	Tracheophyta	Euphyllophyta	Spermatophyta	Magnoliopsida	Mesangiospermae	Liliopsida	Petrosaviidae	Asparagales	Iridaceae	Iridoideae	Irideae	Moraea	Moraea	albicuspa						0	0	0	0	0	0	239	0	0	0	0	0	0	0	0	0	0	0	0	0
ASV_680	LC709231.1	99	1.1e-80	Eukaryota	Viridiplantae	Chlorophyta	core	chlorophytes	Trebouxiophyceae	Trebouxiophyceae	incertae	sedis	Choricystis	clade	Choricystis	Choricystis	parasitica											0	0	0	0	0	0	0	0	239	0	0	0	0	0	0	0	0	0	0	0
ASV_681	AJ131927.1	98	3.82e-80	Eukaryota	Viridiplantae	Streptophyta	Streptophytina	Embryophyta	Tracheophyta	Euphyllophyta	Spermatophyta	Magnoliopsida	Mesangiospermae	Magnoliidae	Magnoliales	Magnoliaceae	Magnolia	Magnolia	tripetala									0	0	0	0	0	0	0	0	0	239	0	0	0	0	0	0	0	0	0	0
ASV_682	AB021924.1	98	3.82e-80	Eukaryota	Viridiplantae	Streptophyta	Streptophytina	Embryophyta	Tracheophyta	Euphyllophyta	Spermatophyta	Magnoliopsida	Mesangiospermae	eudicotyledons	Gunneridae	Pentapetalae	rosids	fabids	Malpighiales	Salicaceae	Flacourtieae	Idesia	Idesia	polycarpa				0	0	0	0	0	0	0	0	0	0	0	0	239	0	0	0	0	0	0	0
ASV_683	AJ131927.1	98	3.82e-80	Eukaryota	Viridiplantae	Streptophyta	Streptophytina	Embryophyta	Tracheophyta	Euphyllophyta	Spermatophyta	Magnoliopsida	Mesangiospermae	Magnoliidae	Magnoliales	Magnoliaceae	Magnolia	Magnolia	tripetala									0	0	0	0	0	0	0	0	0	238	0	0	0	0	0	0	0	0	0	0
ASV_684	AB021924.1	98	3.82e-80	Eukaryota	Viridiplantae	Streptophyta	Streptophytina	Embryophyta	Tracheophyta	Euphyllophyta	Spermatophyta	Magnoliopsida	Mesangiospermae	eudicotyledons	Gunneridae	Pentapetalae	rosids	fabids	Malpighiales	Salicaceae	Flacourtieae	Idesia	Idesia	polycarpa				0	0	0	0	0	0	0	0	0	0	0	0	0	238	0	0	0	0	0	0
ASV_685	L12602.2	95	1.25e-73	Eukaryota	Viridiplantae	Streptophyta	Streptophytina	Embryophyta	Tracheophyta	Euphyllophyta	Spermatophyta	Magnoliopsida	Mesangiospermae	eudicotyledons	Gunneridae	Pentapetalae	asterids	Ericales	Theaceae	Camellia	Camellia	japonica						0	0	0	0	0	0	0	0	0	237	0	0	0	0	0	0	0	0	0	0
ASV_686	AJ746297.1	98	4.66e-79	Eukaryota	Viridiplantae	Streptophyta	Streptophytina	Embryophyta	Tracheophyta	Euphyllophyta	Spermatophyta	Magnoliopsida	Mesangiospermae	Liliopsida	Petrosaviidae	commelinids	Poales	Poaceae	BOP	clade	Oryzoideae	Oryzeae	Oryzinae	Oryza	Oryza	sativa		0	0	0	0	0	236	0	0	0	0	0	0	0	0	0	0	0	0	0	0
ASV_688	AM992646.2	98	3.82e-80	Eukaryota	Viridiplantae	Streptophyta	Streptophytina	Embryophyta	Tracheophyta	Euphyllophyta	Spermatophyta	Magnoliopsida	Mesangiospermae	Liliopsida	Petrosaviidae	Asparagales	Hyacinthaceae	Ornithogaloideae	Loncomelos	Loncomelos	narbonense							0	0	0	0	0	0	0	0	0	0	0	0	0	0	0	235	0	0	0	0
ASV_689	AY368345.1	97	2.41e-76	Eukaryota	Viridiplantae	Streptophyta	Streptophytina	Embryophyta	Tracheophyta	Euphyllophyta	Spermatophyta	Magnoliopsida	Mesangiospermae	Liliopsida	Petrosaviidae	Asparagales	Orchidaceae	Orchidoideae	Diurideae	Prasophyllinae	Genoplesium	Genoplesium	fimbriatum					0	0	0	0	0	234	0	0	0	0	0	0	0	0	0	0	0	0	0	0
ASV_690	KJ688006.1	97	2.41e-76	Eukaryota	Viridiplantae	Streptophyta	Streptophytina	Embryophyta	Tracheophyta	Euphyllophyta	Spermatophyta	Magnoliopsida	Mesangiospermae	eudicotyledons	Gunneridae	Pentapetalae	asterids	lamiids	Garryales	Garryaceae	Aucuba	Aucuba	chinensis					0	0	0	0	0	0	0	0	0	234	0	0	0	0	0	0	0	0	0	0
ASV_694	JX571906.1	98	4.66e-79	Eukaryota	Viridiplantae	Streptophyta	Streptophytina	Embryophyta	Tracheophyta	Euphyllophyta	Spermatophyta	Magnoliopsida	Mesangiospermae	eudicotyledons	Gunneridae	Pentapetalae	rosids	fabids	Fabales	Fabaceae	Papilionoideae	50	kb	inversion	clade	dalbergioids	sensu	0	0	0	0	0	0	0	0	0	0	0	0	231	0	0	0	0	0	0	0
ASV_695	HQ600436.1	99	1.1e-80	Eukaryota	Viridiplantae	Streptophyta	Streptophytina	Embryophyta	Tracheophyta	Euphyllophyta	Spermatophyta	Magnoliopsida	Mesangiospermae	Liliopsida	Petrosaviidae	commelinids	Poales	Poaceae	BOP	clade	Pooideae	Triticodae	Bromeae	Bromus	Bromus	catharticus		0	0	0	0	0	0	0	0	0	0	0	0	0	0	0	0	231	0	0	0
ASV_696	JN890554.1	99	8.99e-82	Eukaryota	Viridiplantae	Streptophyta	Streptophytina	Embryophyta	Tracheophyta	Euphyllophyta	Spermatophyta	Magnoliopsida	Mesangiospermae	eudicotyledons	Gunneridae	Pentapetalae	asterids	lamiids	Lamiales	Oleaceae	Oleeae	Fraxinus	Fraxinus	excelsior				0	0	0	0	0	0	0	0	0	230	0	0	0	0	0	0	0	0	0	0
ASV_697	AB246189.1	96	2.94e-75	Eukaryota	Viridiplantae	Chlorophyta	core	chlorophytes	Chlorophyceae	CS	clade	Chlamydomonadales	Volvocaceae	Gonium	Gonium	pectorale												0	0	0	0	0	0	0	0	0	0	0	0	0	230	0	0	0	0	0	0
ASV_698	AB511847.1	96	2.94e-75	Eukaryota	Viridiplantae	Chlorophyta	core	chlorophytes	Chlorophyceae	CS	clade	Chlamydomonadales	Chlamydomonadaceae	Chlamydomonas	Chlamydomonas	globosa												0	0	0	0	0	0	0	0	0	0	0	0	0	0	0	229	0	0	0	0
ASV_699	KC779219.1	97	2.41e-76	Eukaryota	Viridiplantae	Streptophyta	Streptophytina	Zygnematophyceae	Zygnematophycidae	Spirogyrales	Spirogyraceae	Spirogyra	unclassified	Spirogyra	Spirogyra	sp.	RSS035											0	0	0	0	0	0	0	227	0	0	0	0	0	0	0	0	0	0	0	0
ASV_700	KF496782.1	99	3.14e-81	Eukaryota	Viridiplantae	Streptophyta	Streptophytina	Embryophyta	Tracheophyta	Euphyllophyta	Spermatophyta	Magnoliopsida	Mesangiospermae	eudicotyledons	Gunneridae	Pentapetalae	rosids	fabids	Rosales	Rosaceae	Rosoideae	Rosoideae	incertae	sedis	Rubus	Rubus	queenslandicus	0	0	0	0	0	0	0	0	0	0	0	0	0	227	0	0	0	0	0	0
ASV_701	KJ688514.1	98	1.33e-79	Eukaryota	Viridiplantae	Streptophyta	Streptophytina	Embryophyta	Tracheophyta	Euphyllophyta	Spermatophyta	Magnoliopsida	Mesangiospermae	eudicotyledons	Gunneridae	Pentapetalae	asterids	Ericales	Theaceae	Pyrenaria	Pyrenaria	shinkoensis						0	0	0	0	0	0	0	0	0	0	0	0	0	227	0	0	0	0	0	0
ASV_702	KM052783.1	95	1.56e-72	Eukaryota	Viridiplantae	Chlorophyta	core	chlorophytes	Chlorophyceae	CS	clade	Chlamydomonadales	Chlamydomonadaceae	Chlamydomonas	unclassified	Chlamydomonas	Chlamydomonas	sp.	LCR-Ant35_2									0	0	0	0	0	0	0	0	0	0	0	0	0	0	227	0	0	0	0	0
ASV_703	AB004901.1	97	2.41e-76	Eukaryota	Viridiplantae	Streptophyta	Streptophytina	Embryophyta	Tracheophyta	Euphyllophyta	Spermatophyta	Magnoliopsida	Mesangiospermae	Liliopsida	Alismatales	Potamogetonaceae	Potamogeton	Potamogeton	distinctus									0	0	0	0	0	0	0	0	0	0	0	0	0	0	0	0	227	0	0	0
ASV_705	KU528387.1	99	7.38e-83	Eukaryota	Viridiplantae	Streptophyta	Streptophytina	Embryophyta	Tracheophyta	Euphyllophyta	Spermatophyta	Magnoliopsida	Mesangiospermae	eudicotyledons	Gunneridae	Pentapetalae	asterids	lamiids	Lamiales	Oleaceae	Oleeae	Syringa	Syringa	pinetorum				0	0	0	0	0	0	0	0	226	0	0	0	0	0	0	0	0	0	0	0
ASV_706	KF432058.1	96	1.03e-74	Eukaryota	Viridiplantae	Streptophyta	Streptophytina	Embryophyta	Tracheophyta	Euphyllophyta	Spermatophyta	Magnoliopsida	Mesangiospermae	eudicotyledons	Gunneridae	Pentapetalae	asterids	campanulids	Apiales	Apiineae	Apiaceae	Apioideae	apioid	superclade	Pimpinelleae	Pimpinella	Pimpinella	0	225	0	0	0	0	0	0	0	0	0	0	0	0	0	0	0	0	0	0
ASV_707	JX572951.1	100	1.74e-84	Eukaryota	Viridiplantae	Streptophyta	Streptophytina	Embryophyta	Tracheophyta	Euphyllophyta	Spermatophyta	Magnoliopsida	Mesangiospermae	eudicotyledons	Gunneridae	Pentapetalae	rosids	malvids	Sapindales	Anacardiaceae	Schinus	Schinus	molle					0	0	0	0	0	0	0	0	225	0	0	0	0	0	0	0	0	0	0	0
ASV_709	AJ512323.1	97	2.41e-76	Eukaryota	Viridiplantae	Streptophyta	Streptophytina	Embryophyta	Tracheophyta	Euphyllophyta	Spermatophyta	Magnoliopsida	Mesangiospermae	Liliopsida	Petrosaviidae	Asparagales	Asphodelaceae	Asphodeloideae	Bulbine	Bulbine	frutescens							224	0	0	0	0	0	0	0	0	0	0	0	0	0	0	0	0	0	0	0
ASV_710	LC380395.1	96	2.94e-75	Eukaryota	Viridiplantae	Chlorophyta	core	chlorophytes	Chlorophyceae	CS	clade	Chlamydomonadales	Volvocaceae	Lobomonas	Lobomonas	francei												0	0	0	0	224	0	0	0	0	0	0	0	0	0	0	0	0	0	0	0
ASV_711	AJ131947.1	96	1.25e-73	Eukaryota	Viridiplantae	Streptophyta	Streptophytina	Embryophyta	Tracheophyta	Euphyllophyta	Spermatophyta	Magnoliopsida	Mesangiospermae	Liliopsida	Petrosaviidae	Asparagales	Asphodelaceae	Asphodeloideae	Bulbine	Bulbine	succulenta							0	0	0	0	0	0	224	0	0	0	0	0	0	0	0	0	0	0	0	0
ASV_712	FN599462.1	97	1.98e-77	Eukaryota	Viridiplantae	Streptophyta	Streptophytina	Embryophyta	Tracheophyta	Euphyllophyta	Spermatophyta	Magnoliopsida	Mesangiospermae	eudicotyledons	Gunneridae	Pentapetalae	rosids	malvids	Sapindales	Anacardiaceae	Semecarpus	Semecarpus	gigantifolia					0	0	0	0	0	223	0	0	0	0	0	0	0	0	0	0	0	0	0	0
ASV_713	LC380380.1	99	1.1e-80	Eukaryota	Viridiplantae	Chlorophyta	core	chlorophytes	Chlorophyceae	CS	clade	Chlamydomonadales	Chlamydomonadaceae	Chlamydomonas	Chlamydomonas	zebra												0	0	0	0	0	0	0	223	0	0	0	0	0	0	0	0	0	0	0	0
ASV_714	DQ015930.1	99	1.1e-80	Eukaryota	Viridiplantae	Streptophyta	Streptophytina	Zygnematophyceae	Zygnematophycidae	Spirogyrales	Spirogyraceae	Spirogyra	Spirogyra	chungkingensis														0	221	0	0	0	0	0	0	0	0	0	0	0	0	0	0	0	0	0	0
ASV_715	JX571799.1	99	1.1e-80	Eukaryota	Viridiplantae	Streptophyta	Streptophytina	Embryophyta	Tracheophyta	Euphyllophyta	Spermatophyta	Magnoliopsida	Mesangiospermae	eudicotyledons	Gunneridae	Pentapetalae	rosids	fabids	Rosales	Cannabaceae	Celtis	Celtis	occidentalis					0	0	0	0	0	0	0	0	0	221	0	0	0	0	0	0	0	0	0	0
ASV_716	OQ926944.1	97	1.98e-77	Eukaryota	Viridiplantae	Streptophyta	Streptophytina	Embryophyta	Tracheophyta	Euphyllophyta	Spermatophyta	Magnoliopsida	Mesangiospermae	Ranunculales	Papaveraceae	Hypecooideae	Hypecoum	Hypecoum	leptocarpum									0	0	0	0	0	0	0	0	0	0	0	0	0	0	0	0	0	0	0	221
ASV_717	AM992646.2	97	2.41e-76	Eukaryota	Viridiplantae	Streptophyta	Streptophytina	Embryophyta	Tracheophyta	Euphyllophyta	Spermatophyta	Magnoliopsida	Mesangiospermae	Liliopsida	Petrosaviidae	Asparagales	Hyacinthaceae	Ornithogaloideae	Loncomelos	Loncomelos	narbonense							0	0	0	0	220	0	0	0	0	0	0	0	0	0	0	0	0	0	0	0
ASV_718	MT447205.1	97	6.91e-77	Eukaryota	Viridiplantae	Streptophyta	Streptophytina	Embryophyta	Tracheophyta	Euphyllophyta	Spermatophyta	Magnoliopsida	Mesangiospermae	eudicotyledons	Gunneridae	Pentapetalae	rosids	fabids	Malpighiales	Euphorbiaceae	Euphorbioideae	Euphorbieae	Euphorbia	Euphorbia	subgen.	Esula	Euphorbia	0	0	0	0	0	0	0	0	0	220	0	0	0	0	0	0	0	0	0	0
ASV_719	MN216432.1	97	1.98e-77	Eukaryota	Viridiplantae	Streptophyta	Streptophytina	Embryophyta	Tracheophyta	Euphyllophyta	Spermatophyta	Magnoliopsida	Mesangiospermae	eudicotyledons	Gunneridae	Pentapetalae	rosids	fabids	Fabales	Fabaceae	unclassified	Fabaceae	Fabaceae	sp.	CP112			0	0	219	0	0	0	0	0	0	0	0	0	0	0	0	0	0	0	0	0
ASV_720	X58133.1	99	8.99e-82	Eukaryota	Viridiplantae	Streptophyta	Streptophytina	Embryophyta	Tracheophyta	Euphyllophyta	Spermatophyta	Acrogymnospermae	Pinopsida	Pinidae	Conifers	I	Pinales	Pinaceae	Pinus	Pinus	subgen.	Pinus	Pinus	pinea				0	0	0	0	0	0	0	0	0	219	0	0	0	0	0	0	0	0	0	0
ASV_721	LC853338.1	99	2.94e-75	Eukaryota	Viridiplantae	Chlorophyta	core	chlorophytes	Chlorophyceae	CS	clade	Sphaeropleales	Mychonastaceae	Mychonastes	Mychonastes	homosphaera												0	0	0	0	0	0	0	0	0	0	0	0	0	0	0	218	0	0	0	0
ASV_722	MK525962.1	98	4.66e-79	Eukaryota	Viridiplantae	Streptophyta	Streptophytina	Embryophyta	Tracheophyta	Euphyllophyta	Spermatophyta	Magnoliopsida	Mesangiospermae	eudicotyledons	Gunneridae	Pentapetalae	rosids	malvids	Brassicales	Brassicaceae	Hesperideae	Hesperis	Hesperis	matronalis				0	0	0	0	0	0	0	0	0	0	0	0	0	0	0	0	0	218	0	0
ASV_724	LC380389.1	96	1.25e-73	Eukaryota	Viridiplantae	Chlorophyta	core	chlorophytes	Chlorophyceae	CS	clade	Chlamydomonadales	Chlamydomonadaceae	Chlamydomonas	unclassified	Chlamydomonas	Chlamydomonas	sp.	TkS1601B3									0	0	0	0	0	0	0	0	0	0	0	0	0	0	0	217	0	0	0	0
ASV_725	AM992646.2	98	4.66e-79	Eukaryota	Viridiplantae	Streptophyta	Streptophytina	Embryophyta	Tracheophyta	Euphyllophyta	Spermatophyta	Magnoliopsida	Mesangiospermae	Liliopsida	Petrosaviidae	Asparagales	Hyacinthaceae	Ornithogaloideae	Loncomelos	Loncomelos	narbonense							216	0	0	0	0	0	0	0	0	0	0	0	0	0	0	0	0	0	0	0
ASV_726	KF496509.1	98	3.82e-80	Eukaryota	Viridiplantae	Streptophyta	Streptophytina	Embryophyta	Tracheophyta	Euphyllophyta	Spermatophyta	Magnoliopsida	Mesangiospermae	eudicotyledons	Gunneridae	Pentapetalae	rosids	malvids	Myrtales	Myrtaceae	Myrtoideae	Myrteae	Australasian	group	Rhodomyrtus	Rhodomyrtus	macrocarpa	0	0	0	0	0	0	0	0	0	216	0	0	0	0	0	0	0	0	0	0
ASV_727	X55830.1	99	8.99e-82	Eukaryota	Viridiplantae	Streptophyta	Streptophytina	Embryophyta	Tracheophyta	Euphyllophyta	Spermatophyta	Magnoliopsida	Mesangiospermae	eudicotyledons	Gunneridae	Pentapetalae	asterids	campanulids	Asterales	Asteraceae	Asteroideae	Heliantheae	alliance	Tageteae	Flaveria	Flaveria	bidentis	0	0	0	0	0	0	0	0	215	0	0	0	0	0	0	0	0	0	0	0
ASV_728	JX572671.1	98	3.82e-80	Eukaryota	Viridiplantae	Streptophyta	Streptophytina	Embryophyta	Tracheophyta	Euphyllophyta	Spermatophyta	Magnoliopsida	Mesangiospermae	eudicotyledons	Gunneridae	Pentapetalae	rosids	malvids	Myrtales	Myrtaceae	Psiloxyloideae	Heteropyxideae	Heteropyxis	Heteropyxis	natalensis			0	0	0	0	0	0	0	0	0	215	0	0	0	0	0	0	0	0	0	0
ASV_729	AJ012208.1	99	7.38e-83	Eukaryota	Viridiplantae	Streptophyta	Streptophytina	Embryophyta	Tracheophyta	Euphyllophyta	Spermatophyta	Magnoliopsida	Mesangiospermae	eudicotyledons	Gunneridae	Pentapetalae	rosids	malvids	Malvales	Malvaceae	Byttnerioideae	Abroma	Abroma	augustum				0	0	0	0	0	0	0	0	0	0	0	0	0	215	0	0	0	0	0	0
ASV_731	JF265280.1	98	3.82e-80	Eukaryota	Viridiplantae	Streptophyta	Streptophytina	Embryophyta	Tracheophyta	Euphyllophyta	Spermatophyta	Magnoliopsida	Mesangiospermae	eudicotyledons	Gunneridae	Pentapetalae	rosids	fabids	Fabales	Fabaceae	Caesalpinioideae	mimosoid	clade	Ingeae	Albizia	Albizia	tanganyicensis	0	0	0	214	0	0	0	0	0	0	0	0	0	0	0	0	0	0	0	0
ASV_732	JX572626.1	99	2.58e-82	Eukaryota	Viridiplantae	Streptophyta	Streptophytina	Embryophyta	Tracheophyta	Euphyllophyta	Spermatophyta	Magnoliopsida	Mesangiospermae	eudicotyledons	Gunneridae	Pentapetalae	rosids	fabids	Fabales	Fabaceae	Caesalpinioideae	Umtiza	clade	Gleditsia	Gleditsia	triacanthos		0	0	0	0	0	0	0	0	0	0	0	0	0	212	0	0	0	0	0	0
ASV_733	U59817.1	98	4.66e-79	Eukaryota	Viridiplantae	Streptophyta	Streptophytina	Embryophyta	Tracheophyta	Euphyllophyta	Spermatophyta	Magnoliopsida	Mesangiospermae	eudicotyledons	Gunneridae	Pentapetalae	rosids	fabids	Rosales	Rosaceae	Dryadoideae	Purshia	Purshia	stansburyana				0	0	0	0	0	0	0	0	0	0	0	0	0	0	0	0	212	0	0	0
ASV_734	AF074101.1	97	2.41e-76	Eukaryota	Viridiplantae	Streptophyta	Streptophytina	Embryophyta	Tracheophyta	Euphyllophyta	Spermatophyta	Magnoliopsida	Mesangiospermae	Liliopsida	Petrosaviidae	Asparagales	Orchidaceae	Orchidoideae	Diurideae	Acianthinae	Acianthus	Acianthus	exsertus					211	0	0	0	0	0	0	0	0	0	0	0	0	0	0	0	0	0	0	0
ASV_737	AJ512323.1	96	1.25e-73	Eukaryota	Viridiplantae	Streptophyta	Streptophytina	Embryophyta	Tracheophyta	Euphyllophyta	Spermatophyta	Magnoliopsida	Mesangiospermae	Liliopsida	Petrosaviidae	Asparagales	Asphodelaceae	Asphodeloideae	Bulbine	Bulbine	frutescens							0	0	0	0	0	208	0	0	0	0	0	0	0	0	0	0	0	0	0	0
ASV_739	JN114812.1	99	7.38e-83	Eukaryota	Viridiplantae	Streptophyta	Streptophytina	Embryophyta	Tracheophyta	Euphyllophyta	Spermatophyta	Magnoliopsida	Mesangiospermae	eudicotyledons	Gunneridae	Pentapetalae	rosids	malvids	Myrtales	Lythraceae	Lagerstroemia	Lagerstroemia	indica					0	0	0	0	0	0	0	0	0	206	0	0	0	0	0	0	0	0	0	0
ASV_741	LC709231.1	99	1.1e-80	Eukaryota	Viridiplantae	Chlorophyta	core	chlorophytes	Trebouxiophyceae	Trebouxiophyceae	incertae	sedis	Choricystis	clade	Choricystis	Choricystis	parasitica											0	0	0	0	0	0	0	0	0	133	0	0	0	72	0	0	0	0	0	0
ASV_742	AB021924.1	99	3.14e-81	Eukaryota	Viridiplantae	Streptophyta	Streptophytina	Embryophyta	Tracheophyta	Euphyllophyta	Spermatophyta	Magnoliopsida	Mesangiospermae	eudicotyledons	Gunneridae	Pentapetalae	rosids	fabids	Malpighiales	Salicaceae	Flacourtieae	Idesia	Idesia	polycarpa				0	0	0	0	0	0	0	0	0	0	0	0	0	0	0	0	205	0	0	0
ASV_743	AJ746297.1	98	5.67e-78	Eukaryota	Viridiplantae	Streptophyta	Streptophytina	Embryophyta	Tracheophyta	Euphyllophyta	Spermatophyta	Magnoliopsida	Mesangiospermae	Liliopsida	Petrosaviidae	commelinids	Poales	Poaceae	BOP	clade	Oryzoideae	Oryzeae	Oryzinae	Oryza	Oryza	sativa		0	0	0	0	0	0	204	0	0	0	0	0	0	0	0	0	0	0	0	0
ASV_744	DQ006065.1	99	8.99e-82	Eukaryota	Viridiplantae	Streptophyta	Streptophytina	Embryophyta	Tracheophyta	Euphyllophyta	Spermatophyta	Magnoliopsida	Mesangiospermae	eudicotyledons	Gunneridae	Pentapetalae	asterids	campanulids	Asterales	Asteraceae	Asteroideae	Heliantheae	alliance	Millerieae	Galinsoga	Galinsoga	parviflora	0	0	0	0	0	0	0	0	0	204	0	0	0	0	0	0	0	0	0	0
ASV_745	AB267934.1	98	1.63e-78	Eukaryota	Viridiplantae	Streptophyta	Streptophytina	Embryophyta	Tracheophyta	Euphyllophyta	Spermatophyta	Magnoliopsida	Mesangiospermae	eudicotyledons	Gunneridae	Pentapetalae	rosids	fabids	Malpighiales	Euphorbiaceae	Acalyphoideae	Acalypheae	Wetria	Wetria	insignis			0	0	0	0	0	0	0	0	0	204	0	0	0	0	0	0	0	0	0	0
ASV_746	JX572951.1	97	2.41e-76	Eukaryota	Viridiplantae	Streptophyta	Streptophytina	Embryophyta	Tracheophyta	Euphyllophyta	Spermatophyta	Magnoliopsida	Mesangiospermae	eudicotyledons	Gunneridae	Pentapetalae	rosids	malvids	Sapindales	Anacardiaceae	Schinus	Schinus	molle					0	0	0	0	0	0	0	0	0	203	0	0	0	0	0	0	0	0	0	0
ASV_748	X58133.1	99	8.99e-82	Eukaryota	Viridiplantae	Streptophyta	Streptophytina	Embryophyta	Tracheophyta	Euphyllophyta	Spermatophyta	Acrogymnospermae	Pinopsida	Pinidae	Conifers	I	Pinales	Pinaceae	Pinus	Pinus	subgen.	Pinus	Pinus	pinea				0	0	0	0	0	0	0	0	0	202	0	0	0	0	0	0	0	0	0	0
ASV_749	JX856312.1	99	7.38e-83	Eukaryota	Viridiplantae	Streptophyta	Streptophytina	Embryophyta	Tracheophyta	Euphyllophyta	Spermatophyta	Magnoliopsida	Mesangiospermae	eudicotyledons	Gunneridae	Pentapetalae	asterids	lamiids	Solanales	Solanaceae	Cestroideae	Cestreae	Cestrum	Cestrum	nocturnum			0	0	0	0	0	0	201	0	0	0	0	0	0	0	0	0	0	0	0	0
ASV_750	JQ773662.1	100	2.11e-83	Eukaryota	Viridiplantae	Streptophyta	Streptophytina	Embryophyta	Tracheophyta	Euphyllophyta	Spermatophyta	Magnoliopsida	Mesangiospermae	eudicotyledons	Gunneridae	Pentapetalae	rosids	fabids	Rosales	Moraceae	Ficeae	Ficus	Ficus	caulocarpa				0	0	0	0	0	0	0	0	201	0	0	0	0	0	0	0	0	0	0	0
ASV_752	Y13010.1	99	1.1e-80	Eukaryota	Viridiplantae	Streptophyta	Streptophytina	Embryophyta	Tracheophyta	Euphyllophyta	Spermatophyta	Magnoliopsida	Mesangiospermae	Liliopsida	Petrosaviidae	commelinids	Poales	Cyperaceae	Cyperoideae	Eleocharideae	Eleocharis	Eleocharis	quinqueflora					0	0	0	0	0	0	0	0	0	200	0	0	0	0	0	0	0	0	0	0
ASV_753	AB021924.1	98	4.66e-79	Eukaryota	Viridiplantae	Streptophyta	Streptophytina	Embryophyta	Tracheophyta	Euphyllophyta	Spermatophyta	Magnoliopsida	Mesangiospermae	eudicotyledons	Gunneridae	Pentapetalae	rosids	fabids	Malpighiales	Salicaceae	Flacourtieae	Idesia	Idesia	polycarpa				0	0	0	0	0	0	0	0	0	0	0	0	200	0	0	0	0	0	0	0
ASV_754	AB021924.1	97	6.91e-77	Eukaryota	Viridiplantae	Streptophyta	Streptophytina	Embryophyta	Tracheophyta	Euphyllophyta	Spermatophyta	Magnoliopsida	Mesangiospermae	eudicotyledons	Gunneridae	Pentapetalae	rosids	fabids	Malpighiales	Salicaceae	Flacourtieae	Idesia	Idesia	polycarpa				0	0	0	0	0	0	0	0	0	0	0	0	0	200	0	0	0	0	0	0
ASV_757	AM235135.1	97	2.41e-76	Eukaryota	Viridiplantae	Streptophyta	Streptophytina	Embryophyta	Tracheophyta	Euphyllophyta	Spermatophyta	Magnoliopsida	Mesangiospermae	eudicotyledons	Gunneridae	Pentapetalae	asterids	lamiids	Lamiales	Scrophulariaceae	Hemimerideae	Diclis	Diclis	reptans				0	0	0	0	0	199	0	0	0	0	0	0	0	0	0	0	0	0	0	0
ASV_758	LC380380.1	98	5.67e-78	Eukaryota	Viridiplantae	Chlorophyta	core	chlorophytes	Chlorophyceae	CS	clade	Chlamydomonadales	Chlamydomonadaceae	Chlamydomonas	Chlamydomonas	zebra												0	0	0	0	0	0	0	199	0	0	0	0	0	0	0	0	0	0	0	0
ASV_759	AJ553945.1	98	4.66e-79	Eukaryota	Viridiplantae	Streptophyta	Streptophytina	Zygnematophyceae	Zygnematophycidae	Desmidiales	Gonatozygaceae	Gonatozygon	Gonatozygon	kinahanii														0	0	0	0	0	0	0	0	0	198	0	0	0	0	0	0	0	0	0	0
ASV_760	AJ235793.1	98	4.66e-79	Eukaryota	Viridiplantae	Streptophyta	Streptophytina	Embryophyta	Tracheophyta	Euphyllophyta	Spermatophyta	Magnoliopsida	Mesangiospermae	eudicotyledons	Gunneridae	Pentapetalae	rosids	fabids	Malpighiales	Salicaceae	Saliceae	Salix	Salix	reticulata				0	0	0	0	0	0	0	0	0	0	0	0	198	0	0	0	0	0	0	0
ASV_761	AM235121.1	98	1.63e-78	Eukaryota	Viridiplantae	Streptophyta	Streptophytina	Embryophyta	Tracheophyta	Euphyllophyta	Spermatophyta	Magnoliopsida	Mesangiospermae	eudicotyledons	Gunneridae	Pentapetalae	rosids	fabids	Malpighiales	Salicaceae	Saliceae	Salix	Salix	mucronata				0	0	0	0	0	0	0	0	0	0	0	0	198	0	0	0	0	0	0	0
ASV_762	MF349303.1	99	2.58e-82	Eukaryota	Viridiplantae	Streptophyta	Streptophytina	Embryophyta	Tracheophyta	Euphyllophyta	Spermatophyta	Magnoliopsida	Mesangiospermae	eudicotyledons	Gunneridae	Pentapetalae	rosids	fabids	Fagales	Juglandaceae	Platycarya	Platycarya	strobilacea					0	0	0	0	0	0	0	0	0	0	0	0	0	198	0	0	0	0	0	0
ASV_763	MG833446.1	99	8.99e-82	Eukaryota	Viridiplantae	Streptophyta	Streptophytina	Embryophyta	Tracheophyta	Euphyllophyta	Spermatophyta	Magnoliopsida	Mesangiospermae	eudicotyledons	Gunneridae	Pentapetalae	asterids	campanulids	Asterales	Asteraceae	Asteroideae	Heliantheae	alliance	Eupatorieae	Austrocritonia	Austrocritonia	angulicaulis	0	0	0	0	0	0	0	0	197	0	0	0	0	0	0	0	0	0	0	0
ASV_764	AM234861.1	100	1.74e-84	Eukaryota	Viridiplantae	Streptophyta	Streptophytina	Embryophyta	Tracheophyta	Euphyllophyta	Spermatophyta	Magnoliopsida	Mesangiospermae	eudicotyledons	Gunneridae	Pentapetalae	asterids	campanulids	Asterales	Asteraceae	Asteroideae	Astereae	North	American	clade	Conyzinae	Conyza	0	0	0	0	0	0	0	0	196	0	0	0	0	0	0	0	0	0	0	0
ASV_766	LC689934.1	98	4.66e-79	Eukaryota	Viridiplantae	Streptophyta	Streptophytina	Embryophyta	Tracheophyta	Euphyllophyta	Spermatophyta	Magnoliopsida	Mesangiospermae	eudicotyledons	Gunneridae	Pentapetalae	rosids	fabids	Fagales	Fagaceae	Castanopsis	Castanopsis	sieboldii	Castanopsis	sieboldii	subsp.	sieboldii	0	0	0	0	195	0	0	0	0	0	0	0	0	0	0	0	0	0	0	0
ASV_767	EF113424.1	95	1.52e-72	Eukaryota	Viridiplantae	Chlorophyta	core	chlorophytes	Chlorophyceae	CS	clade	Chlamydomonadales	Chlamydomonadaceae	Chlamydomonas	Chlamydomonas	oblonga												0	0	0	0	0	0	0	195	0	0	0	0	0	0	0	0	0	0	0	0
ASV_768	JX572951.1	98	4.66e-79	Eukaryota	Viridiplantae	Streptophyta	Streptophytina	Embryophyta	Tracheophyta	Euphyllophyta	Spermatophyta	Magnoliopsida	Mesangiospermae	eudicotyledons	Gunneridae	Pentapetalae	rosids	malvids	Sapindales	Anacardiaceae	Schinus	Schinus	molle					0	0	0	0	0	0	0	0	0	195	0	0	0	0	0	0	0	0	0	0
ASV_769	AB267934.1	98	1.33e-79	Eukaryota	Viridiplantae	Streptophyta	Streptophytina	Embryophyta	Tracheophyta	Euphyllophyta	Spermatophyta	Magnoliopsida	Mesangiospermae	eudicotyledons	Gunneridae	Pentapetalae	rosids	fabids	Malpighiales	Euphorbiaceae	Acalyphoideae	Acalypheae	Wetria	Wetria	insignis			0	0	0	0	0	0	0	0	0	195	0	0	0	0	0	0	0	0	0	0
ASV_771	JN891189.1	96	2.94e-75	Eukaryota	Viridiplantae	Streptophyta	Streptophytina	Embryophyta	Tracheophyta	Euphyllophyta	Spermatophyta	Magnoliopsida	Mesangiospermae	Liliopsida	Petrosaviidae	Asparagales	Orchidaceae	Orchidoideae	Orchideae	Orchidinae	Anacamptis	Anacamptis	pyramidalis					0	193	0	0	0	0	0	0	0	0	0	0	0	0	0	0	0	0	0	0
ASV_773	AJ295268.1	98	3.82e-80	Eukaryota	Viridiplantae	Streptophyta	Streptophytina	Embryophyta	Tracheophyta	Euphyllophyta	Spermatophyta	Magnoliopsida	Mesangiospermae	eudicotyledons	Gunneridae	Pentapetalae	rosids	malvids	Malvales	Thymelaeaceae	Gnidia	Gnidia	racemosa					0	0	0	0	0	0	0	193	0	0	0	0	0	0	0	0	0	0	0	0
ASV_774	AM234905.1	98	4.66e-79	Eukaryota	Viridiplantae	Streptophyta	Streptophytina	Embryophyta	Tracheophyta	Euphyllophyta	Spermatophyta	Magnoliopsida	Mesangiospermae	eudicotyledons	Gunneridae	Pentapetalae	asterids	campanulids	Asterales	Asteraceae	Asteroideae	Astereae	Astereae	incertae	sedis	Pteronia	Pteronia	0	0	0	0	0	0	0	0	0	193	0	0	0	0	0	0	0	0	0	0
ASV_775	GU981723.1	98	4.66e-79	Eukaryota	Viridiplantae	Streptophyta	Streptophytina	Embryophyta	Tracheophyta	Euphyllophyta	Spermatophyta	Magnoliopsida	Mesangiospermae	eudicotyledons	Gunneridae	Pentapetalae	rosids	malvids	Malvales	Malvaceae	Dombeyoideae	Excentrodendron	Excentrodendron	hsienmu				0	0	0	0	0	0	0	0	0	0	0	0	0	193	0	0	0	0	0	0
ASV_776	LC380383.1	96	2.94e-75	Eukaryota	Viridiplantae	Chlorophyta	core	chlorophytes	Chlorophyceae	CS	clade	Chlamydomonadales	Chlamydomonadaceae	Chlamydomonas	unclassified	Chlamydomonas	Chlamydomonas	sp.	ChW1002A1									0	0	0	0	192	0	0	0	0	0	0	0	0	0	0	0	0	0	0	0
ASV_779	FN689358.1	96	1.03e-74	Eukaryota	Viridiplantae	Streptophyta	Streptophytina	Embryophyta	Tracheophyta	Euphyllophyta	Spermatophyta	Magnoliopsida	Mesangiospermae	eudicotyledons	Gunneridae	Pentapetalae	rosids	malvids	Sapindales	Sapindaceae	Hippocastanoideae	Acereae	Acer	Acer	x	peronai		0	0	0	0	0	0	0	0	0	0	0	0	0	0	0	0	191	0	0	0
ASV_780	LC380393.1	96	1.28e-73	Eukaryota	Viridiplantae	Chlorophyta	core	chlorophytes	Chlorophyceae	CS	clade	Chlamydomonadales	Chlamydomonadaceae	Vitreochlamys	unclassified	Vitreochlamys	Vitreochlamys	sp.	SAG	12.93								0	0	0	0	190	0	0	0	0	0	0	0	0	0	0	0	0	0	0	0
ASV_781	AJ297229.1	100	6.06e-84	Eukaryota	Viridiplantae	Streptophyta	Streptophytina	Embryophyta	Tracheophyta	Euphyllophyta	Spermatophyta	Magnoliopsida	Mesangiospermae	eudicotyledons	Gunneridae	Pentapetalae	rosids	malvids	Malvales	Thymelaeaceae	Pimelea	Pimelea	ferruginea					0	189	0	0	0	0	0	0	0	0	0	0	0	0	0	0	0	0	0	0
ASV_782	AB511849.1	98	5.67e-78	Eukaryota	Viridiplantae	Chlorophyta	core	chlorophytes	Chlorophyceae	CS	clade	Chlamydomonadales	Chlamydomonadaceae	Chlamydomonas	Chlamydomonas	orbicularis												0	0	0	0	0	0	0	0	0	189	0	0	0	0	0	0	0	0	0	0
ASV_783	HE573395.1	98	4.66e-79	Eukaryota	Viridiplantae	Streptophyta	Streptophytina	Embryophyta	Tracheophyta	Euphyllophyta	Spermatophyta	Magnoliopsida	Mesangiospermae	Liliopsida	Petrosaviidae	commelinids	Poales	Poaceae	PACMAD	clade	Panicoideae	Panicodae	Paniceae	Panicinae	Louisiella	Louisiella	fluitans	0	0	0	0	0	0	0	0	0	188	0	0	0	0	0	0	0	0	0	0
ASV_784	KM895880.1	98	1.63e-78	Eukaryota	Viridiplantae	Streptophyta	Streptophytina	Embryophyta	Tracheophyta	Euphyllophyta	Spermatophyta	Magnoliopsida	Mesangiospermae	eudicotyledons	Gunneridae	Pentapetalae	rosids	malvids	Malvales	Thymelaeaceae	Pimelea	Pimelea	latifolia					0	0	0	0	0	0	0	0	0	0	0	0	0	188	0	0	0	0	0	0
ASV_787	AJ512323.1	96	1.25e-73	Eukaryota	Viridiplantae	Streptophyta	Streptophytina	Embryophyta	Tracheophyta	Euphyllophyta	Spermatophyta	Magnoliopsida	Mesangiospermae	Liliopsida	Petrosaviidae	Asparagales	Asphodelaceae	Asphodeloideae	Bulbine	Bulbine	frutescens							186	0	0	0	0	0	0	0	0	0	0	0	0	0	0	0	0	0	0	0
ASV_788	AM234965.1	96	2.94e-75	Eukaryota	Viridiplantae	Streptophyta	Streptophytina	Embryophyta	Tracheophyta	Euphyllophyta	Spermatophyta	Magnoliopsida	Mesangiospermae	Liliopsida	Petrosaviidae	commelinids	Commelinales	Commelinaceae	Commelina	unclassified	Commelina	Commelina	sp.	Goldblatt	12506			0	0	0	0	0	186	0	0	0	0	0	0	0	0	0	0	0	0	0	0
ASV_789	JQ592871.1	96	2.94e-75	Eukaryota	Viridiplantae	Streptophyta	Streptophytina	Embryophyta	Tracheophyta	Euphyllophyta	Spermatophyta	Magnoliopsida	Mesangiospermae	eudicotyledons	Gunneridae	Pentapetalae	rosids	fabids	Rosales	Moraceae	Moreae	Morus	Morus	celtidifolia				0	0	0	0	0	0	0	0	0	0	0	0	0	0	0	0	186	0	0	0
ASV_790	Z70142.1	97	1.98e-77	Eukaryota	Viridiplantae	Streptophyta	Streptophytina	Embryophyta	Tracheophyta	Euphyllophyta	Spermatophyta	Magnoliopsida	Mesangiospermae	eudicotyledons	Gunneridae	Pentapetalae	rosids	fabids	Fabales	Fabaceae	Papilionoideae	Cladrastis	clade	Styphnolobium	Styphnolobium	japonicum		0	0	0	0	0	0	0	0	185	0	0	0	0	0	0	0	0	0	0	0
ASV_791	JN891189.1	98	1.98e-77	Eukaryota	Viridiplantae	Streptophyta	Streptophytina	Embryophyta	Tracheophyta	Euphyllophyta	Spermatophyta	Magnoliopsida	Mesangiospermae	Liliopsida	Petrosaviidae	Asparagales	Orchidaceae	Orchidoideae	Orchideae	Orchidinae	Anacamptis	Anacamptis	pyramidalis					0	0	0	0	0	0	0	0	0	0	0	0	185	0	0	0	0	0	0	0
ASV_792	DQ006065.1	98	3.82e-80	Eukaryota	Viridiplantae	Streptophyta	Streptophytina	Embryophyta	Tracheophyta	Euphyllophyta	Spermatophyta	Magnoliopsida	Mesangiospermae	eudicotyledons	Gunneridae	Pentapetalae	asterids	campanulids	Asterales	Asteraceae	Asteroideae	Heliantheae	alliance	Millerieae	Galinsoga	Galinsoga	parviflora	0	0	0	0	0	0	0	0	0	184	0	0	0	0	0	0	0	0	0	0
ASV_793	KC145509.1	95	1.52e-72	Eukaryota	Viridiplantae	Chlorophyta	core	chlorophytes	Chlorophyceae	CS	clade	Sphaeropleales	Rotundellaceae	Rotundella	Rotundella	rotunda												0	0	0	0	0	0	0	0	0	0	0	0	0	0	0	0	184	0	0	0
ASV_796	Z70129.1	98	1.33e-79	Eukaryota	Viridiplantae	Streptophyta	Streptophytina	Embryophyta	Tracheophyta	Euphyllophyta	Spermatophyta	Magnoliopsida	Mesangiospermae	eudicotyledons	Gunneridae	Pentapetalae	rosids	fabids	Fabales	Fabaceae	Caesalpinioideae	Umtiza	clade	Gleditsia	Gleditsia	triacanthos		0	0	0	0	0	0	0	0	0	0	0	0	182	0	0	0	0	0	0	0
ASV_797	LC853341.1	99	2.94e-75	Eukaryota	Viridiplantae	Chlorophyta	core	chlorophytes	Chlorophyceae	CS	clade	Sphaeropleales	Mychonastaceae	Mychonastes	Mychonastes	ariiae												0	0	0	0	0	0	0	0	0	0	0	0	0	0	0	182	0	0	0	0
ASV_798	AM235124.1	97	2.41e-76	Eukaryota	Viridiplantae	Streptophyta	Streptophytina	Embryophyta	Tracheophyta	Euphyllophyta	Spermatophyta	Magnoliopsida	Mesangiospermae	eudicotyledons	Gunneridae	Pentapetalae	Santalales	Santalaceae	Rhoiacarpos	Rhoiacarpos	capensis							0	179	0	0	0	0	0	0	0	0	0	0	0	0	0	0	0	0	0	0
ASV_801	AM235038.1	96	1.25e-73	Eukaryota	Viridiplantae	Streptophyta	Streptophytina	Embryophyta	Tracheophyta	Euphyllophyta	Spermatophyta	Magnoliopsida	Mesangiospermae	Liliopsida	Petrosaviidae	Asparagales	Orchidaceae	Orchidoideae	Orchideae	Brownleeinae	Brownleea	Brownleea	coerulea					0	177	0	0	0	0	0	0	0	0	0	0	0	0	0	0	0	0	0	0
ASV_802	LC709231.1	96	2.94e-75	Eukaryota	Viridiplantae	Chlorophyta	core	chlorophytes	Trebouxiophyceae	Trebouxiophyceae	incertae	sedis	Choricystis	clade	Choricystis	Choricystis	parasitica											0	0	0	0	0	0	0	0	0	177	0	0	0	0	0	0	0	0	0	0
ASV_803	AM234965.1	98	5.67e-78	Eukaryota	Viridiplantae	Streptophyta	Streptophytina	Embryophyta	Tracheophyta	Euphyllophyta	Spermatophyta	Magnoliopsida	Mesangiospermae	Liliopsida	Petrosaviidae	commelinids	Commelinales	Commelinaceae	Commelina	unclassified	Commelina	Commelina	sp.	Goldblatt	12506			0	0	0	0	0	0	176	0	0	0	0	0	0	0	0	0	0	0	0	0
ASV_804	MW077579.1	96	1.17e-67	Eukaryota	Viridiplantae	Chlorophyta	core	chlorophytes	Trebouxiophyceae	Prasiolales	Koliellaceae	Raphidonema	Raphidonema	planctonicum														0	0	0	0	0	0	0	0	0	0	0	0	0	0	176	0	0	0	0	0
ASV_807	U21008.1	96	5.1e-66	Eukaryota	Discoba	Euglenozoa	Euglenida	Spirocuta	Euglenophyceae	Euglenales	Euglenaceae	Euglena	Euglena	pisciformis														0	0	0	0	0	0	0	0	0	0	0	0	0	0	0	173	0	0	0	0
ASV_809	FN599453.1	99	8.99e-82	Eukaryota	Viridiplantae	Streptophyta	Streptophytina	Embryophyta	Tracheophyta	Euphyllophyta	Spermatophyta	Magnoliopsida	Mesangiospermae	eudicotyledons	Gunneridae	Pentapetalae	rosids	malvids	Sapindales	Meliaceae	Melia	Melia	azedarach					0	0	0	0	0	0	0	172	0	0	0	0	0	0	0	0	0	0	0	0
ASV_810	AB246189.1	98	5.67e-78	Eukaryota	Viridiplantae	Chlorophyta	core	chlorophytes	Chlorophyceae	CS	clade	Chlamydomonadales	Volvocaceae	Gonium	Gonium	pectorale												0	0	0	0	0	0	0	0	172	0	0	0	0	0	0	0	0	0	0	0
ASV_813	AB004901.1	99	3.82e-80	Eukaryota	Viridiplantae	Streptophyta	Streptophytina	Embryophyta	Tracheophyta	Euphyllophyta	Spermatophyta	Magnoliopsida	Mesangiospermae	Liliopsida	Alismatales	Potamogetonaceae	Potamogeton	Potamogeton	distinctus									0	0	0	0	0	0	0	0	0	0	0	0	0	171	0	0	0	0	0	0
ASV_814	JN407319.1	98	5.67e-78	Eukaryota	Viridiplantae	Streptophyta	Streptophytina	Embryophyta	Tracheophyta	Euphyllophyta	Spermatophyta	Magnoliopsida	Mesangiospermae	eudicotyledons	Gunneridae	Pentapetalae	rosids	fabids	Rosales	Moraceae	Moreae	Morus	Morus	alba				0	0	0	0	0	0	0	0	0	0	0	0	0	0	0	0	171	0	0	0
ASV_815	JQ590629.1	98	3.82e-80	Eukaryota	Viridiplantae	Streptophyta	Streptophytina	Embryophyta	Tracheophyta	Euphyllophyta	Spermatophyta	Magnoliopsida	Mesangiospermae	eudicotyledons	Gunneridae	Pentapetalae	asterids	campanulids	Asterales	Asteraceae	Asteroideae	Senecioneae	Senecioninae	Emilia	Emilia	fosbergii		0	0	0	0	0	0	0	0	0	0	0	0	0	0	0	0	0	0	0	171
ASV_816	AY368345.1	96	1.25e-73	Eukaryota	Viridiplantae	Streptophyta	Streptophytina	Embryophyta	Tracheophyta	Euphyllophyta	Spermatophyta	Magnoliopsida	Mesangiospermae	Liliopsida	Petrosaviidae	Asparagales	Orchidaceae	Orchidoideae	Diurideae	Prasophyllinae	Genoplesium	Genoplesium	fimbriatum					0	0	0	0	0	170	0	0	0	0	0	0	0	0	0	0	0	0	0	0
ASV_817	AJ001756.1	98	3.82e-80	Eukaryota	Viridiplantae	Streptophyta	Streptophytina	Embryophyta	Tracheophyta	Euphyllophyta	Spermatophyta	Magnoliopsida	Mesangiospermae	eudicotyledons	Gunneridae	Pentapetalae	asterids	lamiids	Gentianales	Loganiaceae	Androya	Androya	decaryi					0	0	0	0	0	0	0	0	0	169	0	0	0	0	0	0	0	0	0	0
ASV_818	AF026822.1	98	3.82e-80	Eukaryota	Viridiplantae	Streptophyta	Streptophytina	Embryophyta	Tracheophyta	Euphyllophyta	Spermatophyta	Magnoliopsida	Mesangiospermae	eudicotyledons	Gunneridae	Pentapetalae	asterids	lamiids	Lamiales	Orobanchaceae	Buchnereae	Buchnera	Buchnera	floridana				0	0	0	0	0	0	0	0	0	0	0	0	0	0	0	0	0	0	0	168
ASV_819	AB267931.1	97	1.98e-77	Eukaryota	Viridiplantae	Streptophyta	Streptophytina	Embryophyta	Tracheophyta	Euphyllophyta	Spermatophyta	Magnoliopsida	Mesangiospermae	eudicotyledons	Gunneridae	Pentapetalae	rosids	fabids	Malpighiales	Euphorbiaceae	Acalyphoideae	Chrozophoreae	Sumbaviopsis	Sumbaviopsis	albicans			0	0	0	0	0	0	0	0	0	0	0	0	167	0	0	0	0	0	0	0
ASV_821	AF026822.1	98	4.66e-79	Eukaryota	Viridiplantae	Streptophyta	Streptophytina	Embryophyta	Tracheophyta	Euphyllophyta	Spermatophyta	Magnoliopsida	Mesangiospermae	eudicotyledons	Gunneridae	Pentapetalae	asterids	lamiids	Lamiales	Orobanchaceae	Buchnereae	Buchnera	Buchnera	floridana				0	0	0	0	0	0	0	0	0	0	0	0	0	0	0	0	0	0	167	0
ASV_822	LC380380.1	98	5.67e-78	Eukaryota	Viridiplantae	Chlorophyta	core	chlorophytes	Chlorophyceae	CS	clade	Chlamydomonadales	Chlamydomonadaceae	Chlamydomonas	Chlamydomonas	zebra												0	0	0	0	0	0	0	166	0	0	0	0	0	0	0	0	0	0	0	0
ASV_823	FN599453.1	96	1.03e-74	Eukaryota	Viridiplantae	Streptophyta	Streptophytina	Embryophyta	Tracheophyta	Euphyllophyta	Spermatophyta	Magnoliopsida	Mesangiospermae	eudicotyledons	Gunneridae	Pentapetalae	rosids	malvids	Sapindales	Meliaceae	Melia	Melia	azedarach					0	0	0	0	0	0	0	166	0	0	0	0	0	0	0	0	0	0	0	0
ASV_824	AJ001766.1	99	8.99e-82	Eukaryota	Viridiplantae	Streptophyta	Streptophytina	Embryophyta	Tracheophyta	Euphyllophyta	Spermatophyta	Magnoliopsida	Mesangiospermae	eudicotyledons	Gunneridae	Pentapetalae	asterids	lamiids	Lamiales	Oleaceae	Oleeae	Olea	Olea	europaea				0	0	0	0	0	0	0	0	166	0	0	0	0	0	0	0	0	0	0	0
ASV_825	JN892246.1	97	2.41e-76	Eukaryota	Viridiplantae	Streptophyta	Streptophytina	Embryophyta	Tracheophyta	Euphyllophyta	Spermatophyta	Magnoliopsida	Mesangiospermae	Liliopsida	Alismatales	Araceae	Lemnoideae	Wolffia	Wolffia	arrhiza								0	0	0	0	0	0	0	0	166	0	0	0	0	0	0	0	0	0	0	0
ASV_826	AY543054.1	95	1.43e-66	Eukaryota	Viridiplantae	Chlorophyta	core	chlorophytes	Trebouxiophyceae	Trebouxiophyceae	incertae	sedis	Choricystis	clade	Choricystis	unclassified	Choricystis	Choricystis	sp.	Itas	2025-03-24	M-1w						0	0	0	0	0	0	0	0	0	0	0	0	0	164	0	0	0	0	0	0
ASV_827	AM992646.2	98	4.66e-79	Eukaryota	Viridiplantae	Streptophyta	Streptophytina	Embryophyta	Tracheophyta	Euphyllophyta	Spermatophyta	Magnoliopsida	Mesangiospermae	Liliopsida	Petrosaviidae	Asparagales	Hyacinthaceae	Ornithogaloideae	Loncomelos	Loncomelos	narbonense							0	163	0	0	0	0	0	0	0	0	0	0	0	0	0	0	0	0	0	0
ASV_830	MH536644.1	97	2.41e-76	Eukaryota	Viridiplantae	Streptophyta	Streptophytina	Embryophyta	Tracheophyta	Euphyllophyta	Spermatophyta	Magnoliopsida	Mesangiospermae	eudicotyledons	Gunneridae	Pentapetalae	asterids	campanulids	Asterales	Asteraceae	unclassified	Asteraceae	Asteraceae	sp.	KS-2019			0	0	0	0	0	0	0	0	0	0	0	0	0	0	0	0	0	0	0	162
ASV_831	AB246189.1	98	5.67e-78	Eukaryota	Viridiplantae	Chlorophyta	core	chlorophytes	Chlorophyceae	CS	clade	Chlamydomonadales	Volvocaceae	Gonium	Gonium	pectorale												0	0	0	0	161	0	0	0	0	0	0	0	0	0	0	0	0	0	0	0
ASV_832	JX571799.1	98	4.66e-79	Eukaryota	Viridiplantae	Streptophyta	Streptophytina	Embryophyta	Tracheophyta	Euphyllophyta	Spermatophyta	Magnoliopsida	Mesangiospermae	eudicotyledons	Gunneridae	Pentapetalae	rosids	fabids	Rosales	Cannabaceae	Celtis	Celtis	occidentalis					0	0	0	0	0	0	0	0	0	0	0	0	161	0	0	0	0	0	0	0
ASV_834	JN890576.1	98	3.82e-80	Eukaryota	Viridiplantae	Streptophyta	Streptophytina	Embryophyta	Tracheophyta	Euphyllophyta	Spermatophyta	Magnoliopsida	Mesangiospermae	eudicotyledons	Gunneridae	Pentapetalae	asterids	campanulids	Asterales	Asteraceae	Asteroideae	Heliantheae	alliance	Coreopsideae	Bidens	Bidens	tripartita	0	0	0	0	0	0	0	0	0	160	0	0	0	0	0	0	0	0	0	0
ASV_835	HQ590020.1	99	3.14e-81	Eukaryota	Viridiplantae	Streptophyta	Streptophytina	Embryophyta	Tracheophyta	Euphyllophyta	Spermatophyta	Magnoliopsida	Mesangiospermae	eudicotyledons	Gunneridae	Pentapetalae	rosids	fabids	Fagales	Juglandaceae	Carya	Carya	cordiformis					0	0	0	0	0	0	0	0	0	0	0	0	0	160	0	0	0	0	0	0
ASV_836	LC689239.1	95	1.25e-73	Eukaryota	Viridiplantae	Streptophyta	Streptophytina	Embryophyta	Tracheophyta	Euphyllophyta	Spermatophyta	Acrogymnospermae	Pinopsida	Pinidae	Conifers	I	Pinales	Pinaceae	Pinus	Pinus	subgen.	Pinus	Pinus	luchuensis				0	0	0	0	0	0	0	0	0	0	0	0	0	0	160	0	0	0	0	0
ASV_837	AM234965.1	98	5.67e-78	Eukaryota	Viridiplantae	Streptophyta	Streptophytina	Embryophyta	Tracheophyta	Euphyllophyta	Spermatophyta	Magnoliopsida	Mesangiospermae	Liliopsida	Petrosaviidae	commelinids	Commelinales	Commelinaceae	Commelina	unclassified	Commelina	Commelina	sp.	Goldblatt	12506			0	0	0	0	0	0	159	0	0	0	0	0	0	0	0	0	0	0	0	0
ASV_838	FN599453.1	98	3.82e-80	Eukaryota	Viridiplantae	Streptophyta	Streptophytina	Embryophyta	Tracheophyta	Euphyllophyta	Spermatophyta	Magnoliopsida	Mesangiospermae	eudicotyledons	Gunneridae	Pentapetalae	rosids	malvids	Sapindales	Meliaceae	Melia	Melia	azedarach					0	0	0	0	0	0	0	159	0	0	0	0	0	0	0	0	0	0	0	0
ASV_839	JQ590629.1	99	8.99e-82	Eukaryota	Viridiplantae	Streptophyta	Streptophytina	Embryophyta	Tracheophyta	Euphyllophyta	Spermatophyta	Magnoliopsida	Mesangiospermae	eudicotyledons	Gunneridae	Pentapetalae	asterids	campanulids	Asterales	Asteraceae	Asteroideae	Senecioneae	Senecioninae	Emilia	Emilia	fosbergii		0	0	0	0	0	0	0	0	0	0	0	0	0	0	0	0	0	0	0	159
ASV_840	LC709231.1	98	4.66e-79	Eukaryota	Viridiplantae	Chlorophyta	core	chlorophytes	Trebouxiophyceae	Trebouxiophyceae	incertae	sedis	Choricystis	clade	Choricystis	Choricystis	parasitica											0	0	0	0	0	0	0	0	0	158	0	0	0	0	0	0	0	0	0	0
ASV_841	AB004901.1	98	1.63e-78	Eukaryota	Viridiplantae	Streptophyta	Streptophytina	Embryophyta	Tracheophyta	Euphyllophyta	Spermatophyta	Magnoliopsida	Mesangiospermae	Liliopsida	Alismatales	Potamogetonaceae	Potamogeton	Potamogeton	distinctus									0	0	0	0	0	0	0	0	0	0	0	0	0	157	0	0	0	0	0	0
ASV_842	AB044171.1	95	1.52e-72	Eukaryota	Viridiplantae	Chlorophyta	core	chlorophytes	Chlorophyceae	CS	clade	Chlamydomonadales	Volvocaceae	Lobomonas	Lobomonas	monstruosa												0	0	0	0	0	0	155	0	0	0	0	0	0	0	0	0	0	0	0	0
ASV_843	DQ015930.1	97	2.41e-76	Eukaryota	Viridiplantae	Streptophyta	Streptophytina	Zygnematophyceae	Zygnematophycidae	Spirogyrales	Spirogyraceae	Spirogyra	Spirogyra	chungkingensis														0	0	0	0	0	0	0	0	0	155	0	0	0	0	0	0	0	0	0	0
ASV_847	JX572184.1	99	8.99e-82	Eukaryota	Viridiplantae	Streptophyta	Streptophytina	Embryophyta	Tracheophyta	Euphyllophyta	Spermatophyta	Magnoliopsida	Mesangiospermae	eudicotyledons	Gunneridae	Pentapetalae	rosids	fabids	Fabales	Fabaceae	Caesalpinioideae	mimosoid	clade	Acacieae	Acacia	Acacia	baileyana	0	0	0	0	0	0	0	0	152	0	0	0	0	0	0	0	0	0	0	0
ASV_848	JN892246.1	95	1.52e-72	Eukaryota	Viridiplantae	Streptophyta	Streptophytina	Embryophyta	Tracheophyta	Euphyllophyta	Spermatophyta	Magnoliopsida	Mesangiospermae	Liliopsida	Alismatales	Araceae	Lemnoideae	Wolffia	Wolffia	arrhiza								0	0	0	0	0	0	0	0	152	0	0	0	0	0	0	0	0	0	0	0
ASV_849	L01884.1	96	1.03e-74	Eukaryota	Viridiplantae	Streptophyta	Streptophytina	Embryophyta	Tracheophyta	Euphyllophyta	Spermatophyta	Magnoliopsida	Mesangiospermae	eudicotyledons	Gunneridae	Pentapetalae	asterids	lamiids	Lamiales	Acanthaceae	Acanthoideae	Acantheae	Aphelandra	Aphelandra	sinclairiana			0	0	0	0	0	0	0	0	0	0	0	0	0	0	0	0	0	0	152	0
ASV_850	KP202852.1	98	5.81e-78	Eukaryota	Viridiplantae	Chlorophyta	core	chlorophytes	Chlorophyceae	CS	clade	Chlamydomonadales	Chlamydomonadaceae	Chlamydomonas	unclassified	Chlamydomonas	Chlamydomonas	sp.	KSA1									0	0	0	0	0	0	0	151	0	0	0	0	0	0	0	0	0	0	0	0
ASV_854	LC380395.1	98	5.67e-78	Eukaryota	Viridiplantae	Chlorophyta	core	chlorophytes	Chlorophyceae	CS	clade	Chlamydomonadales	Volvocaceae	Lobomonas	Lobomonas	francei												0	0	0	0	0	0	0	0	0	147	0	0	0	0	0	0	0	0	0	0
ASV_856	AJ005623.1	96	2.94e-75	Eukaryota	Viridiplantae	Streptophyta	Streptophytina	Embryophyta	Tracheophyta	Euphyllophyta	Spermatophyta	Magnoliopsida	Mesangiospermae	Liliopsida	Alismatales	Araceae	Philodendroideae	Philodendreae	Philodendron	Philodendron	hederaceum	Philodendron	hederaceum	var.	oxycardium			0	0	0	0	0	0	0	0	142	0	0	0	0	0	0	0	0	0	0	0
ASV_857	FN689358.1	97	6.91e-77	Eukaryota	Viridiplantae	Streptophyta	Streptophytina	Embryophyta	Tracheophyta	Euphyllophyta	Spermatophyta	Magnoliopsida	Mesangiospermae	eudicotyledons	Gunneridae	Pentapetalae	rosids	malvids	Sapindales	Sapindaceae	Hippocastanoideae	Acereae	Acer	Acer	x	peronai		0	0	0	0	0	0	0	0	0	0	0	0	0	142	0	0	0	0	0	0
ASV_858	AJ746257.1	99	8.99e-82	Eukaryota	Viridiplantae	Streptophyta	Streptophytina	Embryophyta	Tracheophyta	Euphyllophyta	Spermatophyta	Magnoliopsida	Mesangiospermae	Liliopsida	Petrosaviidae	commelinids	Poales	Poaceae	BOP	clade	Pooideae	Poodae	Poeae	Poeae	Chloroplast	Group	1	0	0	0	0	0	0	141	0	0	0	0	0	0	0	0	0	0	0	0	0
ASV_859	L01884.1	95	1.25e-73	Eukaryota	Viridiplantae	Streptophyta	Streptophytina	Embryophyta	Tracheophyta	Euphyllophyta	Spermatophyta	Magnoliopsida	Mesangiospermae	eudicotyledons	Gunneridae	Pentapetalae	asterids	lamiids	Lamiales	Acanthaceae	Acanthoideae	Acantheae	Aphelandra	Aphelandra	sinclairiana			0	0	0	0	0	0	0	0	0	0	0	0	0	0	0	0	0	0	0	141
ASV_861	AJ746257.1	98	5.67e-78	Eukaryota	Viridiplantae	Streptophyta	Streptophytina	Embryophyta	Tracheophyta	Euphyllophyta	Spermatophyta	Magnoliopsida	Mesangiospermae	Liliopsida	Petrosaviidae	commelinids	Poales	Poaceae	BOP	clade	Pooideae	Poodae	Poeae	Poeae	Chloroplast	Group	1	0	0	0	0	0	0	0	140	0	0	0	0	0	0	0	0	0	0	0	0
ASV_863	DQ133804.1	97	1.98e-77	Eukaryota	Viridiplantae	Streptophyta	Streptophytina	Embryophyta	Tracheophyta	Euphyllophyta	Spermatophyta	Magnoliopsida	Mesangiospermae	eudicotyledons	Gunneridae	Pentapetalae	asterids	campanulids	Apiales	Apiineae	Apiaceae	Azorelloideae	Bowlesia	Bowlesia	palmata			0	138	0	0	0	0	0	0	0	0	0	0	0	0	0	0	0	0	0	0
ASV_864	JX572951.1	99	8.99e-82	Eukaryota	Viridiplantae	Streptophyta	Streptophytina	Embryophyta	Tracheophyta	Euphyllophyta	Spermatophyta	Magnoliopsida	Mesangiospermae	eudicotyledons	Gunneridae	Pentapetalae	rosids	malvids	Sapindales	Anacardiaceae	Schinus	Schinus	molle					0	0	0	0	0	0	0	0	0	0	0	0	138	0	0	0	0	0	0	0
ASV_866	JN890878.1	98	4.66e-79	Eukaryota	Viridiplantae	Streptophyta	Streptophytina	Embryophyta	Tracheophyta	Euphyllophyta	Spermatophyta	Magnoliopsida	Mesangiospermae	eudicotyledons	Gunneridae	Pentapetalae	rosids	fabids	Rosales	Rosaceae	Rosoideae	Potentilleae	Potentilleae	incertae	sedis	Potentilla	Potentilla	0	0	0	0	0	0	0	0	0	0	0	0	135	0	0	0	0	0	0	0
ASV_867	KM895880.1	98	1.33e-79	Eukaryota	Viridiplantae	Streptophyta	Streptophytina	Embryophyta	Tracheophyta	Euphyllophyta	Spermatophyta	Magnoliopsida	Mesangiospermae	eudicotyledons	Gunneridae	Pentapetalae	rosids	malvids	Malvales	Thymelaeaceae	Pimelea	Pimelea	latifolia					0	0	0	0	0	0	0	0	0	0	0	0	0	134	0	0	0	0	0	0
ASV_868	AJ553968.1	98	4.66e-79	Eukaryota	Viridiplantae	Streptophyta	Streptophytina	Zygnematophyceae	Zygnematophycidae	Spirogyrales	Spirogyraceae	Spirogyra	unclassified	Spirogyra	Spirogyra	sp.	M-2157											0	0	0	0	0	0	0	0	0	133	0	0	0	0	0	0	0	0	0	0
ASV_870	AB044171.1	96	1.25e-73	Eukaryota	Viridiplantae	Chlorophyta	core	chlorophytes	Chlorophyceae	CS	clade	Chlamydomonadales	Volvocaceae	Lobomonas	Lobomonas	monstruosa												0	0	0	0	0	130	0	0	0	0	0	0	0	0	0	0	0	0	0	0
ASV_871	LC380379.1	99	8.99e-82	Eukaryota	Viridiplantae	Chlorophyta	core	chlorophytes	Chlorophyceae	CS	clade	Chlamydomonadales	Chlamydomonadaceae	Chlamydomonas	Chlamydomonas	sphaeroides												0	0	0	0	0	0	0	0	0	130	0	0	0	0	0	0	0	0	0	0
ASV_872	AF297122.1	99	8.99e-82	Eukaryota	Viridiplantae	Streptophyta	Streptophytina	Embryophyta	Tracheophyta	Euphyllophyta	Spermatophyta	Magnoliopsida	Mesangiospermae	eudicotyledons	Gunneridae	Pentapetalae	Caryophyllales	Polygonaceae	Polygonoideae	Rumiceae	Rumex	Rumex	subgen.	Acetosa	Rumex	induratus		0	0	0	0	0	0	0	0	129	0	0	0	0	0	0	0	0	0	0	0
ASV_873	HM849928.1	97	2.41e-76	Eukaryota	Viridiplantae	Streptophyta	Streptophytina	Embryophyta	Tracheophyta	Euphyllophyta	Spermatophyta	Magnoliopsida	Mesangiospermae	eudicotyledons	Gunneridae	Pentapetalae	rosids	malvids	Myrtales	Lythraceae	Cuphea	Cuphea	viscosissima					0	0	0	0	0	0	0	0	129	0	0	0	0	0	0	0	0	0	0	0
ASV_875	Z37386.1	97	2.41e-76	Eukaryota	Viridiplantae	Streptophyta	Streptophytina	Embryophyta	Tracheophyta	Euphyllophyta	Spermatophyta	Magnoliopsida	Mesangiospermae	eudicotyledons	Gunneridae	Pentapetalae	asterids	lamiids	Lamiales	Lamiaceae	Nepetoideae	Elsholtzieae	Collinsonia	Collinsonia	canadensis			0	0	0	0	0	0	0	0	0	0	0	0	0	0	0	0	0	0	0	129
ASV_876	EF113424.1	95	1.52e-72	Eukaryota	Viridiplantae	Chlorophyta	core	chlorophytes	Chlorophyceae	CS	clade	Chlamydomonadales	Chlamydomonadaceae	Chlamydomonas	Chlamydomonas	oblonga												0	0	0	0	0	0	127	0	0	0	0	0	0	0	0	0	0	0	0	0
ASV_878	KP202852.1	96	3.01e-75	Eukaryota	Viridiplantae	Chlorophyta	core	chlorophytes	Chlorophyceae	CS	clade	Chlamydomonadales	Chlamydomonadaceae	Chlamydomonas	unclassified	Chlamydomonas	Chlamydomonas	sp.	KSA1									0	0	0	0	0	0	0	0	124	0	0	0	0	0	0	0	0	0	0	0
ASV_881	MH028852.1	99	8.99e-82	Eukaryota	Viridiplantae	Streptophyta	Streptophytina	Embryophyta	Tracheophyta	Euphyllophyta	Spermatophyta	Magnoliopsida	Mesangiospermae	eudicotyledons	Gunneridae	Pentapetalae	asterids	lamiids	Solanales	Solanaceae	Solanoideae	Capsiceae	Lycianthes	Lycianthes	peduncularis			0	0	0	0	0	0	0	0	122	0	0	0	0	0	0	0	0	0	0	0
ASV_882	AJ553945.1	98	4.66e-79	Eukaryota	Viridiplantae	Streptophyta	Streptophytina	Zygnematophyceae	Zygnematophycidae	Desmidiales	Gonatozygaceae	Gonatozygon	Gonatozygon	kinahanii														0	0	0	0	0	0	0	0	0	0	0	0	0	0	0	0	122	0	0	0
ASV_885	LC380395.1	96	2.94e-75	Eukaryota	Viridiplantae	Chlorophyta	core	chlorophytes	Chlorophyceae	CS	clade	Chlamydomonadales	Volvocaceae	Lobomonas	Lobomonas	francei												0	0	0	0	0	0	0	0	120	0	0	0	0	0	0	0	0	0	0	0
ASV_886	DQ015930.1	98	4.66e-79	Eukaryota	Viridiplantae	Streptophyta	Streptophytina	Zygnematophyceae	Zygnematophycidae	Spirogyrales	Spirogyraceae	Spirogyra	Spirogyra	chungkingensis														119	0	0	0	0	0	0	0	0	0	0	0	0	0	0	0	0	0	0	0
ASV_887	AM992646.2	99	8.99e-82	Eukaryota	Viridiplantae	Streptophyta	Streptophytina	Embryophyta	Tracheophyta	Euphyllophyta	Spermatophyta	Magnoliopsida	Mesangiospermae	Liliopsida	Petrosaviidae	Asparagales	Hyacinthaceae	Ornithogaloideae	Loncomelos	Loncomelos	narbonense							0	0	0	0	0	0	119	0	0	0	0	0	0	0	0	0	0	0	0	0
ASV_890	Z37386.1	97	1.98e-77	Eukaryota	Viridiplantae	Streptophyta	Streptophytina	Embryophyta	Tracheophyta	Euphyllophyta	Spermatophyta	Magnoliopsida	Mesangiospermae	eudicotyledons	Gunneridae	Pentapetalae	asterids	lamiids	Lamiales	Lamiaceae	Nepetoideae	Elsholtzieae	Collinsonia	Collinsonia	canadensis			0	0	0	0	0	0	0	0	0	0	0	0	0	0	0	0	0	0	118	0
ASV_891	AJ553945.1	98	5.67e-78	Eukaryota	Viridiplantae	Streptophyta	Streptophytina	Zygnematophyceae	Zygnematophycidae	Desmidiales	Gonatozygaceae	Gonatozygon	Gonatozygon	kinahanii														0	0	0	0	0	0	0	0	117	0	0	0	0	0	0	0	0	0	0	0
ASV_892	AM234905.1	99	8.99e-82	Eukaryota	Viridiplantae	Streptophyta	Streptophytina	Embryophyta	Tracheophyta	Euphyllophyta	Spermatophyta	Magnoliopsida	Mesangiospermae	eudicotyledons	Gunneridae	Pentapetalae	asterids	campanulids	Asterales	Asteraceae	Asteroideae	Astereae	Astereae	incertae	sedis	Pteronia	Pteronia	0	0	0	0	0	0	0	0	0	117	0	0	0	0	0	0	0	0	0	0
ASV_895	JN891183.1	99	8.99e-82	Eukaryota	Viridiplantae	Streptophyta	Streptophytina	Embryophyta	Tracheophyta	Euphyllophyta	Spermatophyta	Magnoliopsida	Mesangiospermae	Liliopsida	Petrosaviidae	commelinids	Poales	Poaceae	BOP	clade	Pooideae	Poodae	Poeae	Poeae	Chloroplast	Group	2	0	0	0	0	0	0	0	0	114	0	0	0	0	0	0	0	0	0	0	0
ASV_896	AJ553945.1	97	2.41e-76	Eukaryota	Viridiplantae	Streptophyta	Streptophytina	Zygnematophyceae	Zygnematophycidae	Desmidiales	Gonatozygaceae	Gonatozygon	Gonatozygon	kinahanii														0	0	0	0	0	0	0	0	0	0	0	0	0	0	112	0	0	0	0	0
ASV_898	KC628097.1	97	1.98e-77	Eukaryota	Viridiplantae	Streptophyta	Streptophytina	Embryophyta	Tracheophyta	Euphyllophyta	Spermatophyta	Magnoliopsida	Mesangiospermae	eudicotyledons	Gunneridae	Pentapetalae	rosids	malvids	Sapindales	Sapindaceae	Placodiscus	unclassified	Placodiscus	(in:	eudicots)	Placodiscus	sp.	0	0	0	0	0	0	0	0	0	0	0	0	110	0	0	0	0	0	0	0
ASV_899	LC853338.1	99	2.94e-75	Eukaryota	Viridiplantae	Chlorophyta	core	chlorophytes	Chlorophyceae	CS	clade	Sphaeropleales	Mychonastaceae	Mychonastes	Mychonastes	homosphaera												109	0	0	0	0	0	0	0	0	0	0	0	0	0	0	0	0	0	0	0
ASV_905	AM992646.2	98	4.66e-79	Eukaryota	Viridiplantae	Streptophyta	Streptophytina	Embryophyta	Tracheophyta	Euphyllophyta	Spermatophyta	Magnoliopsida	Mesangiospermae	Liliopsida	Petrosaviidae	Asparagales	Hyacinthaceae	Ornithogaloideae	Loncomelos	Loncomelos	narbonense							0	0	0	0	0	0	106	0	0	0	0	0	0	0	0	0	0	0	0	0
ASV_907	AM992646.2	97	1.98e-77	Eukaryota	Viridiplantae	Streptophyta	Streptophytina	Embryophyta	Tracheophyta	Euphyllophyta	Spermatophyta	Magnoliopsida	Mesangiospermae	Liliopsida	Petrosaviidae	Asparagales	Hyacinthaceae	Ornithogaloideae	Loncomelos	Loncomelos	narbonense							0	105	0	0	0	0	0	0	0	0	0	0	0	0	0	0	0	0	0	0
ASV_908	AM992646.2	98	3.82e-80	Eukaryota	Viridiplantae	Streptophyta	Streptophytina	Embryophyta	Tracheophyta	Euphyllophyta	Spermatophyta	Magnoliopsida	Mesangiospermae	Liliopsida	Petrosaviidae	Asparagales	Hyacinthaceae	Ornithogaloideae	Loncomelos	Loncomelos	narbonense							0	0	0	0	0	0	103	0	0	0	0	0	0	0	0	0	0	0	0	0
ASV_911	AJ746253.1	98	4.66e-79	Eukaryota	Viridiplantae	Streptophyta	Streptophytina	Embryophyta	Tracheophyta	Euphyllophyta	Spermatophyta	Magnoliopsida	Mesangiospermae	Liliopsida	Petrosaviidae	commelinids	Poales	Poaceae	PACMAD	clade	Panicoideae	Andropogonodae	Andropogoneae	Arthraxoninae	Arthraxon	unclassified	Arthraxon	0	0	101	0	0	0	0	0	0	0	0	0	0	0	0	0	0	0	0	0
ASV_912	KX247739.1	96	2.64e-63	Eukaryota	Viridiplantae	Chlorophyta	core	chlorophytes	Chlorophyceae	CS	clade	Chlamydomonadales	Volvocaceae	Pandorina	Pandorina	morum												0	100	0	0	0	0	0	0	0	0	0	0	0	0	0	0	0	0	0	0
ASV_914	FN689364.1	95	1.52e-72	Eukaryota	Viridiplantae	Streptophyta	Streptophytina	Embryophyta	Tracheophyta	Euphyllophyta	Spermatophyta	Magnoliopsida	Mesangiospermae	eudicotyledons	Gunneridae	Pentapetalae	rosids	fabids	Rosales	Ulmaceae	Ulmus	Ulmus	minor					0	0	0	0	0	0	0	0	99	0	0	0	0	0	0	0	0	0	0	0
ASV_916	LC380395.1	96	2.94e-75	Eukaryota	Viridiplantae	Chlorophyta	core	chlorophytes	Chlorophyceae	CS	clade	Chlamydomonadales	Volvocaceae	Lobomonas	Lobomonas	francei												0	0	0	0	0	0	0	0	96	0	0	0	0	0	0	0	0	0	0	0
ASV_917	DQ015930.1	98	4.66e-79	Eukaryota	Viridiplantae	Streptophyta	Streptophytina	Zygnematophyceae	Zygnematophycidae	Spirogyrales	Spirogyraceae	Spirogyra	Spirogyra	chungkingensis														0	0	0	0	0	0	0	0	0	0	0	0	0	0	0	0	96	0	0	0
ASV_918	EF113420.1	99	1.1e-80	Eukaryota	Viridiplantae	Chlorophyta	core	chlorophytes	Chlorophyceae	CS	clade	Chlamydomonadales	Chlamydomonadaceae	Chlamydomonas	Chlamydomonas	asymmetrica												0	0	0	0	0	0	93	0	0	0	0	0	0	0	0	0	0	0	0	0
ASV_921	JF265448.1	98	3.82e-80	Eukaryota	Viridiplantae	Streptophyta	Streptophytina	Embryophyta	Tracheophyta	Euphyllophyta	Spermatophyta	Magnoliopsida	Mesangiospermae	eudicotyledons	Gunneridae	Pentapetalae	rosids	malvids	Malvales	Malvaceae	Grewioideae	Grewieae	Grewia	Grewia	bicolor			0	0	0	92	0	0	0	0	0	0	0	0	0	0	0	0	0	0	0	0
ASV_924	DQ238060.1	96	1.21e-73	Eukaryota	Viridiplantae	Streptophyta	Streptophytina	Embryophyta	Tracheophyta	Euphyllophyta	Spermatophyta	Magnoliopsida	Mesangiospermae	eudicotyledons	Gunneridae	Pentapetalae	rosids	malvids	Sapindales	Meliaceae	Astrotrichilia	unclassified	Astrotrichilia	Astrotrichilia	sp.	Richard	25	0	0	0	0	0	0	0	0	0	0	0	0	0	89	0	0	0	0	0	0
ASV_925	AM992646.2	98	3.82e-80	Eukaryota	Viridiplantae	Streptophyta	Streptophytina	Embryophyta	Tracheophyta	Euphyllophyta	Spermatophyta	Magnoliopsida	Mesangiospermae	Liliopsida	Petrosaviidae	Asparagales	Hyacinthaceae	Ornithogaloideae	Loncomelos	Loncomelos	narbonense							0	87	0	0	0	0	0	0	0	0	0	0	0	0	0	0	0	0	0	0
ASV_926	JQ512531.1	97	1.98e-77	Eukaryota	Viridiplantae	Streptophyta	Streptophytina	Embryophyta	Tracheophyta	Euphyllophyta	Spermatophyta	Acrogymnospermae	Pinopsida	Pinidae	Conifers	II	Cupressales	Cupressaceae	Cryptomeria	Cryptomeria	japonica							0	0	0	0	87	0	0	0	0	0	0	0	0	0	0	0	0	0	0	0
ASV_929	DQ238060.1	96	1.21e-73	Eukaryota	Viridiplantae	Streptophyta	Streptophytina	Embryophyta	Tracheophyta	Euphyllophyta	Spermatophyta	Magnoliopsida	Mesangiospermae	eudicotyledons	Gunneridae	Pentapetalae	rosids	malvids	Sapindales	Meliaceae	Astrotrichilia	unclassified	Astrotrichilia	Astrotrichilia	sp.	Richard	25	0	0	85	0	0	0	0	0	0	0	0	0	0	0	0	0	0	0	0	0
ASV_930	LC709231.1	98	5.67e-78	Eukaryota	Viridiplantae	Chlorophyta	core	chlorophytes	Trebouxiophyceae	Trebouxiophyceae	incertae	sedis	Choricystis	clade	Choricystis	Choricystis	parasitica											0	0	0	0	0	0	0	0	0	85	0	0	0	0	0	0	0	0	0	0
ASV_931	AY368345.1	98	4.66e-79	Eukaryota	Viridiplantae	Streptophyta	Streptophytina	Embryophyta	Tracheophyta	Euphyllophyta	Spermatophyta	Magnoliopsida	Mesangiospermae	Liliopsida	Petrosaviidae	Asparagales	Orchidaceae	Orchidoideae	Diurideae	Prasophyllinae	Genoplesium	Genoplesium	fimbriatum					0	0	0	0	0	84	0	0	0	0	0	0	0	0	0	0	0	0	0	0
ASV_933	AM992646.2	98	4.66e-79	Eukaryota	Viridiplantae	Streptophyta	Streptophytina	Embryophyta	Tracheophyta	Euphyllophyta	Spermatophyta	Magnoliopsida	Mesangiospermae	Liliopsida	Petrosaviidae	Asparagales	Hyacinthaceae	Ornithogaloideae	Loncomelos	Loncomelos	narbonense							0	81	0	0	0	0	0	0	0	0	0	0	0	0	0	0	0	0	0	0
ASV_934	AM992646.2	98	3.82e-80	Eukaryota	Viridiplantae	Streptophyta	Streptophytina	Embryophyta	Tracheophyta	Euphyllophyta	Spermatophyta	Magnoliopsida	Mesangiospermae	Liliopsida	Petrosaviidae	Asparagales	Hyacinthaceae	Ornithogaloideae	Loncomelos	Loncomelos	narbonense							0	0	0	0	0	0	81	0	0	0	0	0	0	0	0	0	0	0	0	0
ASV_935	KC779184.1	97	2.41e-76	Eukaryota	Viridiplantae	Streptophyta	Streptophytina	Zygnematophyceae	Zygnematophycidae	Spirogyrales	Spirogyraceae	Spirogyra	unclassified	Spirogyra	Spirogyra	sp.	JH0980											0	0	0	0	0	0	0	0	0	81	0	0	0	0	0	0	0	0	0	0
ASV_936	JN891183.1	98	4.66e-79	Eukaryota	Viridiplantae	Streptophyta	Streptophytina	Embryophyta	Tracheophyta	Euphyllophyta	Spermatophyta	Magnoliopsida	Mesangiospermae	Liliopsida	Petrosaviidae	commelinids	Poales	Poaceae	BOP	clade	Pooideae	Poodae	Poeae	Poeae	Chloroplast	Group	2	0	0	0	0	0	0	0	0	80	0	0	0	0	0	0	0	0	0	0	0
ASV_941	JQ591526.1	96	1.03e-74	Eukaryota	Viridiplantae	Streptophyta	Streptophytina	Embryophyta	Tracheophyta	Euphyllophyta	Spermatophyta	Magnoliopsida	Mesangiospermae	eudicotyledons	Gunneridae	Pentapetalae	rosids	fabids	Malpighiales	Euphorbiaceae	Crotonoideae	Manihoteae	Cnidoscolus	Cnidoscolus	urens			0	0	0	0	0	0	0	0	0	76	0	0	0	0	0	0	0	0	0	0
ASV_942	AM992646.2	99	8.99e-82	Eukaryota	Viridiplantae	Streptophyta	Streptophytina	Embryophyta	Tracheophyta	Euphyllophyta	Spermatophyta	Magnoliopsida	Mesangiospermae	Liliopsida	Petrosaviidae	Asparagales	Hyacinthaceae	Ornithogaloideae	Loncomelos	Loncomelos	narbonense							0	75	0	0	0	0	0	0	0	0	0	0	0	0	0	0	0	0	0	0
ASV_943	AM992646.2	98	3.82e-80	Eukaryota	Viridiplantae	Streptophyta	Streptophytina	Embryophyta	Tracheophyta	Euphyllophyta	Spermatophyta	Magnoliopsida	Mesangiospermae	Liliopsida	Petrosaviidae	Asparagales	Hyacinthaceae	Ornithogaloideae	Loncomelos	Loncomelos	narbonense							0	74	0	0	0	0	0	0	0	0	0	0	0	0	0	0	0	0	0	0
ASV_944	AM992646.2	99	8.99e-82	Eukaryota	Viridiplantae	Streptophyta	Streptophytina	Embryophyta	Tracheophyta	Euphyllophyta	Spermatophyta	Magnoliopsida	Mesangiospermae	Liliopsida	Petrosaviidae	Asparagales	Hyacinthaceae	Ornithogaloideae	Loncomelos	Loncomelos	narbonense							0	72	0	0	0	0	0	0	0	0	0	0	0	0	0	0	0	0	0	0
ASV_949	EF113415.1	96	1.03e-74	Eukaryota	Viridiplantae	Chlorophyta	core	chlorophytes	Chlorophyceae	OCC	clade	Oedogoniales	Oedogoniaceae	Bulbochaete	Bulbochaete	rectangularis	Bulbochaete	rectangularis	var.	hiloensis								0	0	0	0	0	0	0	63	0	0	0	0	0	0	0	0	0	0	0	0
ASV_950	LC709231.1	99	1.1e-80	Eukaryota	Viridiplantae	Chlorophyta	core	chlorophytes	Trebouxiophyceae	Trebouxiophyceae	incertae	sedis	Choricystis	clade	Choricystis	Choricystis	parasitica											0	0	0	0	0	0	0	0	0	0	0	0	62	0	0	0	0	0	0	0
ASV_952	AJ566081.1	99	1.1e-80	Eukaryota	Viridiplantae	Streptophyta	Streptophytina	Embryophyta	Tracheophyta	Euphyllophyta	Spermatophyta	Magnoliopsida	Mesangiospermae	Liliopsida	Petrosaviidae	commelinids	Poales	Cyperaceae	Cyperoideae	Scirpeae	Phylloscirpus	Phylloscirpus	boliviensis					0	0	0	0	0	0	0	0	60	0	0	0	0	0	0	0	0	0	0	0
ASV_953	AM234965.1	98	5.67e-78	Eukaryota	Viridiplantae	Streptophyta	Streptophytina	Embryophyta	Tracheophyta	Euphyllophyta	Spermatophyta	Magnoliopsida	Mesangiospermae	Liliopsida	Petrosaviidae	commelinids	Commelinales	Commelinaceae	Commelina	unclassified	Commelina	Commelina	sp.	Goldblatt	12506			0	0	0	0	0	0	0	0	0	0	0	0	60	0	0	0	0	0	0	0
ASV_961	KC145509.1	95	1.52e-72	Eukaryota	Viridiplantae	Chlorophyta	core	chlorophytes	Chlorophyceae	CS	clade	Sphaeropleales	Rotundellaceae	Rotundella	Rotundella	rotunda												0	0	0	0	0	0	49	0	0	0	0	0	0	0	0	0	0	0	0	0
ASV_962	LC853348.1	98	1.52e-72	Eukaryota	Viridiplantae	Chlorophyta	core	chlorophytes	Chlorophyceae	CS	clade	Sphaeropleales	Mychonastaceae	Mychonastes	Mychonastes	ovahimbae												0	0	0	0	0	0	0	0	0	0	0	0	48	0	0	0	0	0	0	0
ASV_972	AB050491.2	95	1.52e-72	Eukaryota	Viridiplantae	Chlorophyta	core	chlorophytes	Chlorophyceae	CS	clade	Chlamydomonadales	Chlamydomonadaceae	Vitreochlamys	Vitreochlamys	pinguis												0	0	0	0	0	0	0	0	40	0	0	0	0	0	0	0	0	0	0	0
ASV_978	AJ553968.1	98	4.66e-79	Eukaryota	Viridiplantae	Streptophyta	Streptophytina	Zygnematophyceae	Zygnematophycidae	Spirogyrales	Spirogyraceae	Spirogyra	unclassified	Spirogyra	Spirogyra	sp.	M-2157											0	0	0	0	0	0	29	0	0	0	0	0	0	0	0	0	0	0	0	0
ASV_983	KC589853.1	96	1.03e-74	Eukaryota	Viridiplantae	Streptophyta	Streptophytina	Embryophyta	Tracheophyta	Euphyllophyta	Spermatophyta	Magnoliopsida	Mesangiospermae	eudicotyledons	Gunneridae	Pentapetalae	asterids	campanulids	Asterales	Asteraceae	Carduoideae	Cardueae	Centaureinae	Goniocaulon	Goniocaulon	indicum		0	0	0	0	0	0	0	26	0	0	0	0	0	0	0	0	0	0	0	0
ASV_984	AJ553953.1	98	5.67e-78	Eukaryota	Viridiplantae	Streptophyta	Streptophytina	Zygnematophyceae	Zygnematophycidae	Zygnematales	Zygnemataceae	Mougeotia	unclassified	Mougeotia	Mougeotia	sp.	SVCK	417										0	0	0	0	0	25	0	0	0	0	0	0	0	0	0	0	0	0	0	0
ASV_994	AB050491.2	95	1.52e-72	Eukaryota	Viridiplantae	Chlorophyta	core	chlorophytes	Chlorophyceae	CS	clade	Chlamydomonadales	Chlamydomonadaceae	Vitreochlamys	Vitreochlamys	pinguis												0	0	0	0	0	0	0	0	0	13	0	0	0	0	0	0	0	0	0	0
ASV_995	KC779184.1	97	2.41e-76	Eukaryota	Viridiplantae	Streptophyta	Streptophytina	Zygnematophyceae	Zygnematophycidae	Spirogyrales	Spirogyraceae	Spirogyra	unclassified	Spirogyra	Spirogyra	sp.	JH0980											0	0	10	0	0	0	0	0	0	0	0	0	0	0	0	0	0	0	0	0
